# Supplementary material for: The Acinetobacter baumannii disinfectant resistance protein, AmvA, is a spermidine and spermine efflux pump
Source: Commun Biol. 2021 Sep 22;4:1114. doi: 10.1038/s42003-021-02629-6 (PMC8458285; doi:10.1038/s42003-021-02629-6)
Supplement: Supplementary file 4 — Supplementary data 1 [file 42003_2021_2629_MOESM4_ESM.xlsx]

## Sheet: Summary
	Table S3 RNA-seq Results.
	This spreadsheet contains RNA-seq data for A. baumannii AB5075-UW following polyamine shock.
	Abbreviations: PUT = putrescine, CAD = cadaverine, SPD = spermidine, SPM = spermine.
	Thresholds to consider a gene differentially regulated are log2FC >1 or <-1, padj < 0.05.
	Functional information (in responsive_genes sheet) was added using EggNOG Mapper.
	Contents:
	Polyamine-responsive genes only, with additional functional information
	Full results

## Sheet: Responsive_genes
Locus tag	Gene name	Annotation	SPD_log2FC	SPD_padj	SPD_hit?	SPM_log2FC	SPM_padj	SPM_hit?	PUT_log2FC	PUT_padj	PUT_hit?	CAD_log2FC	CAD_padj	CAD_hit?	Hit_count	Type	Notes on function	GO_terms	COG	HMM_description
ABUW_0009		RND type efflux pump	-0.0118095	0.957501	N	-1.27921	2.94e-19	Y	0.678956	4.35e-07	N	0.361175	0.00388036	N	1	CDS			P	RND type efflux pump
ABUW_0015		16S ribosomal RNA	2.15585	0.391052	N	0.262982	0.782309	N	1.4145	0.0334275	Y	1.79485	0.0269082	Y	2	rRNA		NA	NA	NA
ABUW_0018		23S ribosomal RNA	2.31784	0.373313	N	0.351003	0.764377	N	1.5223	0.000390251	Y	2.0013	0.0701736	N	1	rRNA		NA	NA	NA
ABUW_0028		sulfite exporter TauE/SafE family protein	0.575609	0.00302462	N	1.02382	2.79e-09	Y	0.0149174	0.966107	N	-0.0328684	0.93916	N	1	CDS	Transporter: sulphate/sulphite		S	Sulfite exporter TauE/SafE
ABUW_0053		UPF0391 membrane protein	0.507965	0.148699	N	-0.305501	0.555725	N	1.33662	7.86e-05	Y	1.00154	0.000285893	Y	2	CDS		NA	NA	NA
ABUW_0055		glucose sorbosone dehydrogenase	0.28564	0.399508	N	0.162021	0.61852	N	1.00076	0.00031681	Y	1.64383	1.42e-26	Y	2	CDS			G	Glucose Sorbosone dehydrogenase
ABUW_0066	hppD	4-hydroxyphenylpyruvate dioxygenase	0.723162	0.0286123	N	-1.10276	0.0178161	Y	1.12277	0.00490825	Y	-0.0125107	0.972582	N	2	CDS	Amino acid degradation		H	4-hydroxyphenylpyruvate dioxygenase
ABUW_0068		glyoxalase/bleomycin resistance protein/dioxyg enase	0.0298328	0.985825	N	-2.58416	0.000110917	Y	1.31577	0.0215387	Y	-0.0496909	0.932755	N	2	CDS			E	glyoxalase bleomycin resistance protein dioxygenase
ABUW_0069	maiA	maleylacetoacetate isomerase	0.18121	0.725337	N	-2.43791	2.15e-05	Y	1.47545	0.00101373	Y	0.0203203	0.975028	N	2	CDS	Phenylalanine degradation	GO:0003674,GO:0003824,GO:0006082,GO:0006520,GO:0006558,GO:0006559,GO:0006570,GO:0006572,GO:0006725,GO:0006807,GO:0008150,GO:0008152,GO:0009056,GO:0009063,GO:0009072,GO:0009074,GO:0009987,GO:0016034,GO:0016054,GO:0016853,GO:0016859,GO:0019439,GO:0019752,GO:0043436,GO:0044237,GO:0044238,GO:0044248,GO:0044281,GO:0044282,GO:0044710,GO:0044712,GO:0046395,GO:0071704,GO:1901360,GO:1901361,GO:1901564,GO:…	Q	maleylacetoacetate isomerase
ABUW_0070	fahA	fumarylacetoacetase	0.657802	0.0750237	N	-1.87952	0.000704882	Y	1.69908	2.01e-07	Y	0.071715	0.905086	N	2	CDS	Phenylalanine degradation		Q	Fumarylacetoacetase
ABUW_0071	aroP1	aromatic amino acid transport protein	0.705793	0.0246177	N	-1.45755	0.00396193	Y	1.36686	0.00071888	Y	-0.035555	0.956177	N	2	CDS	Transport: amino acids		E	Amino Acid
ABUW_0077	hutU	urocanate hydratase	1.54428	2.16e-10	Y	-0.700933	0.000673519	N	2.42214	5.24e-79	Y	0.82163	3.48e-05	N	2	CDS	Histidine utilisation operon	GO:0005575,GO:0005622,GO:0005623,GO:0005737,GO:0044424,GO:0044464	E	Imidazolonepropionate hydrolase
ABUW_0078	hutH	histidine ammonia-lyase	1.57673	0.000121944	Y	-0.741631	0.000258048	N	2.54369	4.43e-85	Y	0.798522	9.48e-09	N	2	CDS	Histidine utilisation operon	GO:0003674,GO:0003824,GO:0004397,GO:0005575,GO:0005622,GO:0005623,GO:0005737,GO:0006082,GO:0006520,GO:0006807,GO:0008150,GO:0008152,GO:0009987,GO:0016829,GO:0016840,GO:0016841,GO:0019752,GO:0043436,GO:0044237,GO:0044238,GO:0044281,GO:0044424,GO:0044464,GO:0044710,GO:0071704,GO:1901564	E	Histidine ammonia-lyase
ABUW_0079		proline-specific permease ProY	0.929937	0.00210379	N	-0.326011	0.0871131	N	2.46493	1.43e-77	Y	0.330024	0.0765789	N	1	CDS	Histidine utilisation operon		E	permease
ABUW_0080	hutI	imidazolonepropionase	0.457589	0.143293	N	-0.534388	0.0283488	N	2.09597	6.66e-45	Y	0.167706	0.513966	N	1	CDS	Histidine utilisation operon	GO:0005575,GO:0005622,GO:0005623,GO:0005737,GO:0044424,GO:0044464	Q	imidazolone-5-propionate hydrolase
ABUW_0081	hutG	formimidoylglutamase	0.38732	0.12114	N	-0.280691	0.274416	N	1.76229	3.31e-27	Y	0.122848	0.634739	N	1	CDS	Histidine utilisation operon	GO:0003674,GO:0003824,GO:0006082,GO:0006520,GO:0006547,GO:0006548,GO:0006725,GO:0006807,GO:0008150,GO:0008152,GO:0009056,GO:0009063,GO:0009987,GO:0016054,GO:0016787,GO:0016810,GO:0016813,GO:0019439,GO:0019752,GO:0034641,GO:0043436,GO:0044237,GO:0044238,GO:0044248,GO:0044270,GO:0044281,GO:0044282,GO:0044710,GO:0044712,GO:0046395,GO:0046483,GO:0046700,GO:0052803,GO:0052805,GO:0071704,GO:1901360,GO:…	E	formiminoglutamate hydrolase
ABUW_0082		DUF885 domain-containing protein	-0.0287908	0.87738	N	-1.07983	8.29e-13	Y	-0.0728076	0.722912	N	-0.449435	0.000941146	N	1	CDS			S	Bacterial protein of unknown function (DUF885)
ABUW_0104		alpha/beta fold hydrolase	-0.308685	0.0520881	N	-1.14017	8.53e-16	Y	-0.139939	0.434967	N	0.299007	0.0220488	N	1	CDS			S	Secretory lipase
ABUW_0110		putative aminotransferase	0.333244	0.0850373	N	0.273558	0.1255	N	0.457358	0.00678488	N	1.1279	6.87e-19	Y	1	CDS		GO:0003674,GO:0003824,GO:0005488,GO:0005575,GO:0005618,GO:0005622,GO:0005623,GO:0005737,GO:0008150,GO:0008152,GO:0008483,GO:0010326,GO:0016740,GO:0016769,GO:0030170,GO:0030312,GO:0043167,GO:0043168,GO:0044424,GO:0044464,GO:0048037,GO:0071944	E	Aminotransferase
ABUW_0120		DUF1311 domain-containing protein	-0.833415	0.0039429	N	-1.33903	2.81e-06	Y	-1.37911	9.26e-07	Y	-1.12811	6.78e-06	Y	3	CDS		NA	NA	NA
ABUW_0121		SH3 domain-containing protein	-0.472652	0.0194016	N	-1.05959	3.8e-07	Y	-0.888171	0.00104173	N	-0.791542	2.31e-05	N	1	CDS
ABUW_0158		hypothetical protein	0.684813	1.88e-05	N	1.54852	3.52e-24	Y	-0.300731	0.115468	N	-0.837113	2.44e-07	N	1	CDS	Transport		S	membrAne
ABUW_0159		TonB-dependent receptor protein	1.00911	1.28e-12	Y	1.23894	2.47e-09	Y	0.013866	0.99083	N	0.14212	0.379989	N	2	CDS	Iron acquisition	GO:0000041,GO:0003674,GO:0004872,GO:0005488,GO:0005506,GO:0005575,GO:0005623,GO:0006810,GO:0006811,GO:0006812,GO:0006826,GO:0008150,GO:0009279,GO:0015643,GO:0016020,GO:0019867,GO:0030001,GO:0030312,GO:0030313,GO:0031975,GO:0043167,GO:0043169,GO:0044462,GO:0044464,GO:0044699,GO:0044765,GO:0046790,GO:0046872,GO:0046914,GO:0048037,GO:0051179,GO:0051234,GO:0071944	P	receptor
ABUW_0160		metallo-beta-lactamase family protein	-0.144969	0.653091	N	0.567438	0.177373	N	-1.04331	8.64e-05	Y	-0.577352	0.01204	N	1	CDS			C	beta-lactamase domain protein
ABUW_0161		putative ferredoxin	0.0422135	0.934094	N	1.07573	0.0292105	Y	-0.415705	0.101318	N	-0.543321	0.047006	N	1	CDS			S	Ferredoxin
ABUW_0170	xenB	N-ethylmaleimide reductase	0.646753	9.9e-06	N	1.17536	3.06e-15	Y	-0.484286	0.00257495	N	-0.210912	0.187549	N	1	CDS		GO:0003674,GO:0003824,GO:0005488,GO:0006805,GO:0008150,GO:0008152,GO:0009056,GO:0009410,GO:0009636,GO:0009987,GO:0016491,GO:0042178,GO:0042221,GO:0044237,GO:0044248,GO:0044699,GO:0044710,GO:0044763,GO:0046677,GO:0048037,GO:0050662,GO:0050896,GO:0051716,GO:0055114,GO:0070887,GO:0071466	C	Nadh flavin oxidoreductase nadh oxidase
ABUW_0174		DUF805 domain-containing protein	0.238075	0.382721	N	0.219904	0.33519	N	0.710347	3.52e-05	N	1.16455	7.56e-15	Y	1	CDS			S	Protein of unknown function (DUF805)
ABUW_0181		hypothetical protein	0.188557	0.256038	N	-0.748601	2.42e-07	N	1.00884	5.77e-15	Y	1.15902	2.66e-24	Y	2	CDS		NA	NA	NA
ABUW_0183		DUF485 domain-containing protein	0.626863	3.42e-06	N	-1.48673	1.52e-25	Y	0.290263	0.0517352	N	0.307875	0.016022	N	1	CDS			S	Protein of unknown function, DUF485
ABUW_0184		Na+/solute symporter	0.711663	4.75e-07	N	-2.22434	5.34e-55	Y	0.870537	2.49e-11	N	0.553361	3.09e-06	N	1	CDS	Transport: Na+(or H+)/acetate symporter	GO:0005575,GO:0016020	S	solute symporter
ABUW_0187		carbapenem susceptibility porin CarO	-0.237498	0.486818	N	-0.238213	0.447832	N	-0.854973	0.018118	N	-1.05044	0.000267398	Y	1	CDS	Porin
ABUW_0201	gabP	GABA permease	0.167804	0.394102	N	-0.0260919	0.919326	N	3.55513	3.07e-144	Y	-0.105307	0.686916	N	1	CDS	Transport		E	GabA permease
ABUW_0203	gabT	4-aminobutyrate transaminase	0.541018	0.0259275	N	0.0716435	0.709958	N	4.2935	3.83e-59	Y	0.634505	4.56e-07	N	1	CDS	Amino acid metabolism		E	4-aminobutyrate aminotransferase
ABUW_0204	gabD1	succinate-semialdehyde dehydrogenase (NADP+)	0.338656	0.040701	N	0.282473	0.0646625	N	1.44909	1.91e-18	Y	0.945338	1.63e-16	N	1	CDS			C	dehydrogenase
ABUW_0210		aldehyde-activating protein	0.392276	0.0750639	N	0.0786771	0.765554	N	0.80538	1.9e-05	N	1.35079	3.8e-15	Y	1	CDS			S	Glutathione-dependent formaldehyde-activating GFA
ABUW_0211		hypothetical protein	0.146395	0.443892	N	0.0783338	0.744568	N	0.594963	0.00307523	N	1.16491	1.79e-18	Y	1	CDS		NA	NA	NA
ABUW_0222		transcriptional regulator, TetR family	-0.560551	0.401784	N	1.19368	1.44e-05	Y	0.00922531	1	N	-0.213009	0.792248	N	1	CDS	Transcription		K	TetR family transcriptional Regulator
ABUW_0233		hypothetical protein	1.26028	0.000125109	Y	1.09263	0.000324504	Y	1.13497	2.61e-05	Y	2.18982	7.03e-12	Y	4	CDS		NA	NA	NA
ABUW_0237	aqpZ	aquaporin Z	-0.468511	0.00606433	N	0.527143	0.206443	N	-1.22127	7.47e-19	Y	-0.237192	0.137023	N	1	CDS	Transport	GO:0003674,GO:0005215,GO:0005372,GO:0005575,GO:0005623,GO:0005886,GO:0006810,GO:0006833,GO:0006884,GO:0006950,GO:0006970,GO:0008150,GO:0009628,GO:0009987,GO:0009992,GO:0015250,GO:0015267,GO:0016020,GO:0016021,GO:0019725,GO:0022803,GO:0022838,GO:0022857,GO:0022891,GO:0022892,GO:0030104,GO:0031224,GO:0042044,GO:0042592,GO:0044425,GO:0044464,GO:0044699,GO:0044763,GO:0044765,GO:0048878,GO:0050896,GO:…	M	Channel that permits osmotically driven movement of water in both directions. It is involved in the osmoregulation and in the maintenance of cell turgor during volume expansion in rapidly growing cells. It mediates rapid entry or exit of water in response to abrupt changes in osmolarity (By similarity)
ABUW_0259		sulfate transporter	-1.84264	2.98e-16	Y	-1.36459	1.56e-11	Y	-0.806872	0.000182575	N	-0.218609	0.267293	N	2	CDS	Transport: sulphate		P	Sulfate transporter
ABUW_0260	acr1	acyl coenzyme A reductase	0.0870007	0.641393	N	1.10709	7.72e-15	Y	-0.291218	0.0573192	N	-0.0351276	0.818393	N	1	CDS			Q	Short chain dehydrogenase
ABUW_0263		hypothetical protein	-0.323101	0.178866	N	-1.3679	8.46e-10	Y	-0.296405	0.16847	N	-0.451842	0.0120276	N	1	CDS
ABUW_0266	czcC	cation efflux system protein	-0.178572	0.356671	N	1.27043	1.05e-17	Y	-0.682153	2.12e-05	N	-0.455178	0.00252129	N	1	CDS	Outer membrane	GO:0005575,GO:0006810,GO:0008150,GO:0016020,GO:0051179,GO:0051234	M	cation efflux system protein
ABUW_0272		tRNA-Glu	0.879556	0.000848174	N	1.41143	8.98e-19	Y	0.0182351	0.978378	N	-0.207221	0.345615	N	1	tRNA		NA	NA	NA
ABUW_0273		tRNA-Glu	1.07937	1.34e-06	Y	1.40157	6.74e-21	Y	-0.00818093	0.996739	N	-0.295128	0.156734	N	2	tRNA		NA	NA	NA
ABUW_0274		hypothetical protein	-0.332458	0.0433717	N	-1.07793	5.7e-13	Y	-0.164281	0.354202	N	0.0335643	0.855579	N	1	CDS
ABUW_0276		tRNA-Glu	0.508421	0.0306823	N	1.0109	2.55e-08	Y	-0.0691567	0.875088	N	-0.440073	0.120735	N	1	tRNA		NA	NA	NA
ABUW_0291	comN	type 4 fimbrial biogenesis protein PilN	-0.875976	0.196108	N	-0.479346	0.408604	N	-1.34342	0.0403179	Y	-1.42649	0.0303104	Y	2	CDS	Type IV pilus	GO:0006928,GO:0008150,GO:0009297,GO:0009987,GO:0016043,GO:0022607,GO:0030030,GO:0030031,GO:0043711,GO:0044085,GO:0044699,GO:0044763,GO:0071840	U	fimbrial assembly
ABUW_0292	comO	pilus assembly protein, PilO	-0.647731	0.255402	N	-0.604723	0.196386	N	-1.4394	0.00624206	Y	-1.19524	0.0181055	Y	2	CDS	Type IV pilus	GO:0006928,GO:0008150,GO:0009297,GO:0009987,GO:0016043,GO:0022607,GO:0030030,GO:0030031,GO:0043711,GO:0044085,GO:0044699,GO:0044763,GO:0071840	U	assembly protein PilO
ABUW_0304		type IV pilin structural subunit	-0.644026	0.430771	N	0.283636	0.781962	N	-1.81337	0.0209413	Y	-0.567596	0.428573	N	1	CDS	Type IV pilus		U	fimbrial protein (Pilin)
ABUW_0328		hemerythrin	0.218628	0.299095	N	-0.54513	0.00040149	N	0.279651	0.0584776	N	1.06918	1.66e-13	Y	1	CDS			S	hemerythrin hhE cation binding
ABUW_0337	mdfA	chloramphenicol resistance pump cmr	0.0815442	0.686194	N	1.16981	6.46e-14	Y	-0.44427	0.00278479	N	-0.886384	2.56e-12	N	1	CDS	Transport: drug efflux	GO:0005575,GO:0005623,GO:0005886,GO:0016020,GO:0044464,GO:0071944	G	multidrug
ABUW_0339	sodC	copper/zinc superoxide dismutase	0.432846	0.052918	N	0.263207	0.245611	N	0.945181	1.19e-06	N	1.48471	5.62e-38	Y	1	CDS	Oxidative stress resistance	GO:0000302,GO:0000303,GO:0003674,GO:0003824,GO:0004784,GO:0005488,GO:0005507,GO:0005575,GO:0005623,GO:0006801,GO:0006950,GO:0006979,GO:0008150,GO:0008152,GO:0008270,GO:0009987,GO:0010035,GO:0016209,GO:0016491,GO:0016721,GO:0019430,GO:0030288,GO:0030312,GO:0030313,GO:0031975,GO:0033554,GO:0034599,GO:0034614,GO:0042221,GO:0042597,GO:0043167,GO:0043169,GO:0044237,GO:0044462,GO:0044464,GO:0044699,GO:…	P	Destroys radicals which are normally produced within the cells and which are toxic to biological systems (By similarity)
ABUW_0350	gdh	glutamate dehydrogenase	0.815759	0.000484567	N	1.55236	0.00281717	Y	-0.214338	0.16832	N	0.331327	0.009853	N	1	CDS	Amino acid metabolism		E	Glutamate dehydrogenase
ABUW_0351		bifunctional succinylornithine transaminase/ac etylornithine transaminase	1.07088	1.63e-07	Y	0.830989	0.0148937	N	0.133368	0.462524	N	0.617858	0.00110208	N	1	CDS	Amino acid metabolism	GO:0005575,GO:0005622,GO:0005623,GO:0005737,GO:0044424,GO:0044464	E	Acetylornithine aminotransferase
ABUW_0352	astA1	arginine N-succinyltransferase	1.02709	5.63e-06	Y	0.737846	0.0174254	N	-0.000882891	0.986545	N	0.542517	0.0172793	N	1	CDS	Amino acid metabolism		E	Arginine
ABUW_0360		hypothetical protein	0.186033	0.313236	N	0.0921946	0.633516	N	0.272433	0.0656725	N	1.0577	1.13e-12	Y	1	CDS		NA	NA	NA
ABUW_0362		EamA family transporter	0.766664	8.09e-06	N	-1.17959	7.19e-12	Y	-0.142361	0.657469	N	-0.164251	0.519699	N	1	CDS	Transport: DMT family		E, G	Drug metabolite transporter
ABUW_0372		phage shock protein C	-0.508083	0.0123715	N	-1.07163	5.44e-08	Y	0.00647781	0.97736	N	-0.370775	0.146972	N	1	CDS			S	phage shock protein C
ABUW_0381		DEAD/DEAH box helicase	-0.135952	0.720393	N	0.0844829	0.801346	N	-0.554166	0.106466	N	-1.18244	5.64e-12	Y	1	CDS		GO:0000027,GO:0003674,GO:0003676,GO:0003723,GO:0003724,GO:0003725,GO:0003727,GO:0003824,GO:0004004,GO:0004386,GO:0005488,GO:0005575,GO:0005622,GO:0005623,GO:0006139,GO:0006152,GO:0006163,GO:0006195,GO:0006200,GO:0006725,GO:0006753,GO:0006793,GO:0006796,GO:0006807,GO:0006996,GO:0008026,GO:0008150,GO:0008152,GO:0008186,GO:0009056,GO:0009116,GO:0009117,GO:0009119,GO:0009123,GO:0009125,GO:0009126,GO:…	L	ATP-dependent RNA helicase
ABUW_0436		hypothetical protein	-0.962894	0.0234738	N	-0.122576	0.7797	N	-0.672043	0.147519	N	-1.00805	0.0192382	Y	1	CDS		NA	NA	NA
ABUW_0437		hypothetical protein	0.238607	0.444021	N	1.24267	9.85e-12	Y	-0.413555	0.10129	N	-0.159468	0.666403	N	1	CDS		NA	NA	NA
ABUW_0439		rhomboid family peptidase	0.130095	0.552463	N	-1.26827	1.05e-14	Y	-0.0962495	0.669558	N	-0.150745	0.436692	N	1	CDS			S	Rhomboid family
ABUW_0443	prlC	oligopeptidase A	-0.10975	0.536017	N	-1.07162	3.53e-14	Y	0.0163354	0.941515	N	-0.128068	0.387489	N	1	CDS		GO:0003674,GO:0003824,GO:0005575,GO:0005622,GO:0005623,GO:0005737,GO:0006139,GO:0006259,GO:0006260,GO:0006465,GO:0006508,GO:0006518,GO:0006725,GO:0006807,GO:0008150,GO:0008152,GO:0008233,GO:0009058,GO:0009059,GO:0009987,GO:0010467,GO:0016485,GO:0016787,GO:0019538,GO:0034641,GO:0034645,GO:0043170,GO:0043603,GO:0044237,GO:0044238,GO:0044249,GO:0044260,GO:0044267,GO:0044424,GO:0044464,GO:0046483,GO:…	E	oligopeptidase A
ABUW_0462		rRNA maturation RNase YbeY	-0.0914945	0.599706	N	-1.00674	2.21e-12	Y	0.0629484	0.80583	N	-0.258923	0.0497483	N	1	CDS		GO:0003674,GO:0005488,GO:0005575,GO:0005622,GO:0005623,GO:0005737,GO:0006139,GO:0006364,GO:0006396,GO:0006412,GO:0006725,GO:0006807,GO:0006950,GO:0008150,GO:0008152,GO:0009058,GO:0009059,GO:0009266,GO:0009408,GO:0009628,GO:0009987,GO:0010467,GO:0016070,GO:0016072,GO:0016151,GO:0019538,GO:0022613,GO:0034470,GO:0034641,GO:0034645,GO:0034660,GO:0042254,GO:0042274,GO:0043167,GO:0043169,GO:0043170,GO:…	S	Single strand-specific metallo-endoribonuclease involved in late-stage 70S ribosome quality control and in maturation of the 3' terminus of the 16S rRNA (By similarity)
ABUW_0468		DUF2789 domain-containing protein	0.201495	0.311697	N	-0.262932	0.249549	N	0.77213	0.00081195	N	1.05012	1.03e-12	Y	1	CDS			S	Protein of unknown function (DUF2789)
ABUW_0474		16S ribosomal RNA	2.15585	0.391052	N	0.263734	0.781962	N	1.4145	0.0334275	Y	1.79541	0.026729	Y	2	rRNA	Translation: tRNA	NA	NA	NA
ABUW_0477		23S ribosomal RNA	2.31784	0.373313	N	0.351003	0.764377	N	1.52237	0.000390251	Y	2.0013	0.0701736	N	1	rRNA	Translation: tRNA	NA	NA	NA
ABUW_0508		16S ribosomal RNA	2.15585	0.391052	N	0.263734	0.781962	N	1.4145	0.0334275	Y	1.79541	0.026729	Y	2	rRNA	Translation: tRNA	NA	NA	NA
ABUW_0511		23S ribosomal RNA	2.31784	0.373313	N	0.351003	0.764377	N	1.5223	0.000390251	Y	2.0013	0.0701736	N	1	rRNA	Translation: tRNA	NA	NA	NA
ABUW_0515		TIGR01244 family phosphatase	0.482259	0.000819146	N	-0.0694721	0.730806	N	0.687192	7.53e-07	N	1.0374	1.1e-16	Y	1	CDS			S	Putative phosphatase (DUF442)
ABUW_0567		phage tail sheath protein	0.977932	0.00856871	N	1.3346	1.46e-16	Y	0.142411	0.621667	N	-0.186371	0.394875	N	1	CDS			S	tail sheath protein
ABUW_0628		peroxidase	0.485977	0.118487	N	0.654004	0.0029284	N	0.982771	0.000310833	N	1.63199	6.1e-30	Y	1	CDS			O	Peroxiredoxin
ABUW_0650		hypothetical protein	-0.128332	0.608471	N	3.07576	1.39e-12	Y	-0.041553	0.891306	N	-0.581126	0.00378405	N	1	CDS		NA	NA	NA
ABUW_0651		RtcB family protein	0.530155	0.000416698	N	4.18203	1.09e-15	Y	-0.183012	0.288085	N	-0.811717	5.07e-06	N	1	CDS			S	Rtcb protein
ABUW_0678	pilG	type IV pilus response regulator receiver prot ein PilG	-0.590765	0.200468	N	-0.372674	0.344384	N	-1.22514	0.00254508	Y	-0.557705	0.12271	N	1	CDS	Type IV pilus regulation	GO:0008150,GO:0009297,GO:0009987,GO:0016043,GO:0022607,GO:0030030,GO:0030031,GO:0043711,GO:0044085,GO:0044699,GO:0044763,GO:0071840	T	response regulator
ABUW_0680	pilI	type IV pilus signal transduction protein PilI	-0.801306	0.29049	N	-0.362747	0.575621	N	-1.43909	0.0482416	Y	-0.861518	0.184315	N	1	CDS	Type IV pilus regulation	GO:0006928,GO:0008150,GO:0009297,GO:0009987,GO:0016043,GO:0022607,GO:0030030,GO:0030031,GO:0040011,GO:0043107,GO:0043711,GO:0044085,GO:0044699,GO:0044763,GO:0048870,GO:0051179,GO:0051674,GO:0071840	N, T	CheW protein
ABUW_0689		DUF454 domain-containing protein	0.794694	1.2e-08	N	0.580747	0.000113031	N	1.42252	4.3e-13	Y	0.956399	1.97e-05	N	1	CDS			S	membrAne
ABUW_0691		tRNA-Val	1.008	2.03e-06	Y	0.664717	0.058167	N	0.307532	0.362626	N	-0.119172	0.701377	N	1	tRNA	tRNA	NA	NA	NA
ABUW_0692		tRNA-Asp	1.33153	3.86e-07	Y	1.00309	0.0371369	Y	0.659699	0.0916025	N	0.133579	0.762106	N	2	tRNA	tRNA	NA	NA	NA
ABUW_0693		tRNA-Asp	1.46842	3.46e-06	Y	1.11741	0.0453823	Y	0.839356	0.0526562	N	0.721559	0.0937356	N	2	tRNA	tRNA	NA	NA	NA
ABUW_0694		tRNA-Val	1.23017	6.62e-09	Y	0.83719	0.0176545	N	0.603311	0.0580308	N	0.582153	0.0659642	N	1	tRNA	tRNA	NA	NA	NA
ABUW_0695		tRNA-Asp	1.16305	1.9e-06	Y	0.791189	0.0335046	N	0.695457	0.00420262	N	0.389778	0.0866189	N	1	tRNA	tRNA	NA	NA	NA
ABUW_0697		YdcF family protein	0.171898	0.440901	N	1.10699	6.06e-12	Y	-0.119443	0.650309	N	-0.683267	0.000125135	N	1	CDS			S	DUF218 domain
ABUW_0703		hypothetical protein	0.161256	0.414676	N	1.16952	2.85e-15	Y	-0.0100985	0.964475	N	-0.240724	0.115498	N	1	CDS		NA	NA	NA
ABUW_0724		membrane protein involved in aromatic hydrocar bon degradation	-0.109733	0.535764	N	-1.07579	2.2e-13	Y	0.229447	0.167577	N	-0.0940351	0.536105	N	1	CDS			I	Long-chain fatty acid
ABUW_0741		hypothetical protein	-1.04911	0.00119574	Y	-0.497193	0.184561	N	0.177913	0.759229	N	-0.389773	0.285081	N	1	CDS	Prophage region 2	NA	NA	NA
ABUW_0752		replicative DNA helicase	-1.04682	6.71e-05	Y	-0.416491	0.0905934	N	0.226539	0.689235	N	-0.174121	0.62904	N	1	CDS	Prophage region 2		L	Replicative dna helicase
ABUW_0756		hypothetical protein	-1.68909	0.00685043	Y	-0.360813	0.434757	N	-0.344689	0.743321	N	-0.398814	0.481361	N	1	CDS	Prophage region 2	NA	NA	NA
ABUW_0758		hypothetical protein	-1.15338	0.00822924	Y	-0.42994	0.256509	N	-0.140189	0.848846	N	-0.218298	0.710146	N	1	CDS	Prophage region 2	NA	NA	NA
ABUW_0762		hypothetical protein	-1.58577	4.27e-09	Y	-0.324422	0.326225	N	-0.354421	0.603572	N	-0.269322	0.601489	N	1	CDS	Prophage region 2		T	serine threonine protein phosphatase
ABUW_0763		hypothetical protein	-1.00095	0.01962	Y	-0.00434981	0.996316	N	-0.0682633	0.979601	N	0.158148	0.779553	N	1	CDS	Prophage region 2	NA	NA	NA
ABUW_0764		hypothetical protein	-1.12207	9.54e-06	Y	-0.523764	0.0259726	N	-0.222854	0.579305	N	-0.0614646	0.982058	N	1	CDS	Prophage region 2	NA	NA	NA
ABUW_0770		hypothetical protein	0.0296386	0.958975	N	1.03547	2.21e-06	Y	0.156853	0.720878	N	-0.0038653	1	N	1	CDS	Prophage region 2	NA	NA	NA
ABUW_0774		DUF2280 domain-containing protein	-1.28163	0.0327054	Y	-0.494003	0.144799	N	-0.446035	0.650175	N	-0.27785	0.656773	N	1	CDS	Prophage region 2		S	phage protein
ABUW_0780		hypothetical protein	-1.17638	0.013076	Y	-0.588495	0.137445	N	-0.366638	0.541828	N	-0.144503	0.821133	N	1	CDS	Prophage region 2
ABUW_0791		hypothetical protein	-1.36397	0.000142113	Y	-0.24785	0.484361	N	0.0413694	0.969943	N	-0.196372	0.699105	N	1	CDS	Prophage region 2
ABUW_0826		porin	-0.937451	0.0459282	N	-2.0579	1.22e-05	Y	-0.535865	0.158738	N	-0.343065	0.407512	N	1	CDS
ABUW_0850	lolA	outer membrane lipoprotein carrier protein Lol A	0.149075	0.523492	N	-0.27751	0.18322	N	0.357471	0.0439275	N	1.09424	2.98e-14	Y	1	CDS		GO:0003674,GO:0005215,GO:0005575,GO:0005623,GO:0006810,GO:0008104,GO:0008150,GO:0008565,GO:0009306,GO:0009987,GO:0015031,GO:0022892,GO:0030288,GO:0030312,GO:0030313,GO:0031975,GO:0032940,GO:0033036,GO:0042597,GO:0042953,GO:0042954,GO:0044462,GO:0044464,GO:0044699,GO:0044763,GO:0044765,GO:0045184,GO:0046903,GO:0051179,GO:0051234,GO:0051641,GO:0051649,GO:0071702,GO:0071944	M	Participates in the translocation of lipoproteins from the inner membrane to the outer membrane. Only forms a complex with a lipoprotein if the residue after the N-terminal Cys is not an aspartate (The Asp acts as a targeting signal to indicate that the lipoprotein should stay in the inner membrane) (By similarity)
ABUW_0858		alcohol dehydrogenase, class IV	-0.394517	0.00625529	N	-1.18689	5.69e-17	Y	-0.411887	0.00368106	N	-0.143037	0.312589	N	1	CDS			C	alcohol dehydrogenase
ABUW_0859		hypothetical protein	-0.451489	0.00185457	N	-1.21678	4.01e-17	Y	-0.367937	0.0124932	N	-0.238382	0.0811474	N	1	CDS
ABUW_0865		rhodanese domain protein	0.0601182	0.757995	N	1.60699	2.78e-29	Y	-0.227512	0.190466	N	-0.202374	0.176568	N	1	CDS			S	UPF0176 protein
ABUW_0886		hypothetical protein	-0.159258	0.373313	N	-1.22226	3.33e-16	Y	-0.147503	0.408495	N	-0.212211	0.155966	N	1	CDS			M	Inherit from proNOG: glycosyl transferase, group I
ABUW_0901		hypothetical protein	0.113736	0.697114	N	1.18787	1.55e-10	Y	-0.0828696	0.752088	N	-0.547378	0.00556287	N	1	CDS
ABUW_0904		alkaline phosphatase	0.454894	0.00671725	N	1.60039	2.43e-27	Y	-0.202154	0.295244	N	-0.702211	1.15e-06	N	1	CDS		GO:0003674,GO:0003824,GO:0004035,GO:0004518,GO:0004527,GO:0004528,GO:0006139,GO:0006725,GO:0006793,GO:0006796,GO:0006807,GO:0006950,GO:0007154,GO:0008081,GO:0008150,GO:0008152,GO:0009267,GO:0009605,GO:0009987,GO:0009991,GO:0016036,GO:0016311,GO:0016787,GO:0016788,GO:0016791,GO:0031667,GO:0031668,GO:0031669,GO:0033554,GO:0034641,GO:0042578,GO:0042594,GO:0043170,GO:0044237,GO:0044238,GO:0044699,GO:…	P	Alkaline phosphatase
ABUW_0918	groL	chaperonin GroL	-0.299637	0.0518237	N	-1.0035	1.03e-12	Y	-0.418438	0.00333331	N	-0.116722	0.499124	N	1	CDS		GO:0000003,GO:0000166,GO:0001666,GO:0001882,GO:0001883,GO:0003674,GO:0003824,GO:0005488,GO:0005515,GO:0005524,GO:0005575,GO:0005618,GO:0005622,GO:0005623,GO:0005737,GO:0005829,GO:0005886,GO:0006139,GO:0006152,GO:0006163,GO:0006195,GO:0006200,GO:0006457,GO:0006725,GO:0006753,GO:0006793,GO:0006796,GO:0006807,GO:0006950,GO:0008150,GO:0008152,GO:0009056,GO:0009116,GO:0009117,GO:0009119,GO:0009123,GO:…	O	Prevents misfolding and promotes the refolding and proper assembly of unfolded polypeptides generated under stress conditions (By similarity)
ABUW_0940		nitroreductase family protein	0.192896	0.243011	N	0.544325	0.000250149	N	-0.140986	0.463051	N	1.05886	3.08e-16	Y	1	CDS			C	Nitroreductase
ABUW_1001	dgt	deoxyguanosinetriphosphate triphosphohydrolase	-0.101616	0.561438	N	-1.13996	2.84e-15	Y	0.0368532	0.908161	N	0.143952	0.363703	N	1	CDS			F	deoxyguanosinetriphosphate triphosphohydrolase-like protein
ABUW_1038		short-chain dehydrogenase/reductase	-0.32933	0.0859923	N	-1.05496	3.07e-11	Y	-0.466474	0.00161	N	0.138052	0.530031	N	1	CDS		GO:0003674,GO:0003824,GO:0006139,GO:0006206,GO:0006208,GO:0006212,GO:0006725,GO:0006807,GO:0008150,GO:0008152,GO:0009056,GO:0009112,GO:0009987,GO:0016491,GO:0016614,GO:0016616,GO:0019860,GO:0031132,GO:0034641,GO:0035527,GO:0044237,GO:0044238,GO:0044248,GO:0044270,GO:0044281,GO:0044710,GO:0046113,GO:0046483,GO:0046700,GO:0055086,GO:0055114,GO:0071704,GO:0072527,GO:0072529,GO:1901360,GO:1901361,GO:…	S	Dehydrogenase
ABUW_1088		type I-F CRISPR-associated helicase Cas3	-0.824597	1.75e-06	N	-1.12996	5.77e-12	Y	-0.624104	0.000554256	N	-0.213812	0.165457	N	1	CDS	CRISPR-Cas		L	CRISPR-associated helicase, Cas3
ABUW_1089	csy1	type I-F CRISPR-associated protein Csy1	-0.660824	3.5e-05	N	-1.20998	2.1e-17	Y	-0.56056	5.08e-05	N	0.205709	0.260988	N	1	CDS	CRISPR-Cas		L	CRISPR-associated protein, Csy1 family
ABUW_1090		type I-F CRISPR-associated protein Csy2	-0.762338	5.63e-06	N	-1.29691	1.93e-16	Y	-0.675266	6.72e-05	N	0.100594	0.611919	N	1	CDS	CRISPR-Cas		L	CRISPR-associated protein, Csy2 family
ABUW_1096		hypothetical protein	-1.38152	0.037165	Y	-1.1612	0.0331792	Y	0.139379	0.880545	N	-1.33787	0.0459404	Y	3	CDS	CRISPR-Cas	NA	NA	NA
ABUW_1111		aldehyde dehydrogenase	0.320728	0.0472707	N	0.412361	0.00827577	N	1.03931	1.71e-07	Y	1.03835	1.26e-16	Y	2	CDS			C	Dehydrogenase
ABUW_1133		peptidase S16, lon domain protein	0.1147	0.51102	N	-1.1471	5.13e-16	Y	0.0345695	0.883317	N	0.197005	0.151716	N	1	CDS			O	ATP-dependent protease
ABUW_1155		MarC family protein	-1.10072	0.00274569	Y	-0.0545354	0.910931	N	-0.287608	0.642179	N	-0.567676	0.0599978	N	1	CDS			S	MarC family integral membrane
ABUW_1165		pirin domain protein	0.742799	0.000437169	N	0.718786	0.0119941	N	1.31119	2.97e-06	Y	1.48551	3.59e-14	Y	2	CDS			S	pirin domain protein
ABUW_1170	basB	acinetobactin non-ribosomal peptide synthetase subunit BasB	0.176032	0.444027	N	1.09056	4.5e-05	Y	0.131435	0.608546	N	-0.0255648	0.928734	N	1	CDS	Iron acquisition (acinetobactin)		Q	non-ribosomal peptide synthetase
ABUW_1175	bauE	ferric acinetobactin transport system ATP-bind ing protein	0.125835	0.73603	N	1.20089	0.000553557	Y	0.0404835	0.922135	N	-0.242963	0.472414	N	1	CDS	Iron acquisition (acinetobactin)	GO:0000041,GO:0003674,GO:0003824,GO:0005215,GO:0005381,GO:0006139,GO:0006152,GO:0006163,GO:0006195,GO:0006200,GO:0006725,GO:0006753,GO:0006793,GO:0006796,GO:0006807,GO:0006810,GO:0006811,GO:0006812,GO:0006826,GO:0006873,GO:0006875,GO:0006879,GO:0008150,GO:0008152,GO:0008324,GO:0009056,GO:0009116,GO:0009117,GO:0009119,GO:0009123,GO:0009125,GO:0009126,GO:0009128,GO:0009141,GO:0009143,GO:0009144,GO:…	P	abc transporter atp-binding protein
ABUW_1176	bauB	ferric acinetobactin transport system periplas mic binding protein	0.355298	0.0632751	N	1.6925	4.16e-17	Y	0.10432	0.690391	N	0.0848391	0.694681	N	1	CDS	Iron acquisition (acinetobactin)	GO:0000041,GO:0003674,GO:0003824,GO:0005215,GO:0005381,GO:0006139,GO:0006152,GO:0006163,GO:0006195,GO:0006200,GO:0006725,GO:0006753,GO:0006793,GO:0006796,GO:0006807,GO:0006810,GO:0006811,GO:0006812,GO:0006826,GO:0006873,GO:0006875,GO:0006879,GO:0008150,GO:0008152,GO:0008324,GO:0009056,GO:0009116,GO:0009117,GO:0009119,GO:0009123,GO:0009125,GO:0009126,GO:0009128,GO:0009141,GO:0009143,GO:0009144,GO:…	P	ferric anguibactin-binding protein
ABUW_1177	bauA	ferric acinetobactin receptor	0.142308	0.472489	N	1.32286	1.26e-07	Y	0.0819687	0.723183	N	-0.0207762	0.919582	N	1	CDS	Iron acquisition (acinetobactin)	GO:0005575,GO:0005623,GO:0009279,GO:0016020,GO:0019867,GO:0030312,GO:0030313,GO:0031975,GO:0044462,GO:0044464,GO:0071944	P	tonB-dependent siderophore receptor
ABUW_1192		DUF3015 domain-containing protein	-0.693688	8.86e-08	N	-1.48537	1.82e-26	Y	-0.742682	1.64e-08	N	0.00874456	1	N	1	CDS			S	Protein of unknown function (DUF3015)
ABUW_1193		DUF4105 domain-containing protein	-0.683655	2.59e-07	N	-2.42816	5.57e-52	Y	-0.674393	4.3e-06	N	-0.753295	4.19e-10	N	1	CDS
ABUW_1195	folE	GTP cyclohydrolase I	0.523616	0.00927703	N	1.01524	3.53e-12	Y	0.145263	0.443374	N	-0.335557	0.0201729	N	1	CDS			H	GTP cyclohydrolase I
ABUW_1212		DUF2726 domain-containing protein	0.176408	0.525136	N	0.914784	4.32e-06	N	-0.312503	0.238272	N	-1.22421	4.31e-08	Y	1	CDS			S	Protein of unknown function (DUF2726)
ABUW_1213		tRNA-Asn	0.156158	0.820683	N	1.09601	0.000566221	Y	-0.532959	0.403881	N	-0.384649	0.523946	N	1	tRNA	Translation: tRNA	NA	NA	NA
ABUW_1223	metF	5,10-methylenetetrahydrofolate reductase	-0.709302	1.62e-07	N	-1.10463	3.53e-14	Y	-0.276337	0.0972124	N	-0.164874	0.286059	N	1	CDS		GO:0003674,GO:0003824,GO:0004489,GO:0006082,GO:0006520,GO:0006807,GO:0008150,GO:0008152,GO:0009987,GO:0016491,GO:0016645,GO:0016646,GO:0019752,GO:0043436,GO:0044237,GO:0044238,GO:0044281,GO:0044710,GO:0055114,GO:0071704,GO:1901564	E	Methylenetetrahydrofolate reductase
ABUW_1255		hypothetical protein	-0.315405	0.700071	N	-0.544357	0.472796	N	1.28908	0.0030753	Y	0.271373	0.692116	N	1	CDS	Prophage region 3	NA	NA	NA
ABUW_1256		hypothetical protein	-0.125878	0.723987	N	0.0782168	0.793832	N	1.38112	9.76e-12	Y	0.63407	0.00361003	N	1	CDS	Prophage region 3
ABUW_1257		nuclease	0.242581	0.515193	N	-0.13939	0.793092	N	2.21482	7.19e-18	Y	0.83155	0.00194264	N	1	CDS	Prophage region 3	GO:0000724,GO:0000725,GO:0003674,GO:0003824,GO:0004518,GO:0004527,GO:0006139,GO:0006259,GO:0006281,GO:0006302,GO:0006310,GO:0006725,GO:0006807,GO:0006950,GO:0006974,GO:0008150,GO:0008152,GO:0008409,GO:0009987,GO:0016787,GO:0016788,GO:0033554,GO:0034641,GO:0043170,GO:0044237,GO:0044238,GO:0044260,GO:0044699,GO:0044763,GO:0046483,GO:0050896,GO:0051716,GO:0071704,GO:0090304,GO:0090305,GO:1901360	L	The RecE (also known as exonuclease VIII) pathway is an alternative pathway for the initiation of homologous recombination in Escherichia coli. The RecE pathway is activated in recB, recC sbcA (suppressors of recB and recC) mutants. Activation of the RecE pathway results in the production of at least two phage proteins relevant for recombinational repair. RecE is a duplex DNA-specific exonuclease…
ABUW_1258		hypothetical protein	-0.814798	0.172107	N	0.341502	0.459647	N	2.14032	8.3e-12	Y	0.58214	0.316691	N	1	CDS	Prophage region 3	NA	NA	NA
ABUW_1259		hypothetical protein	-0.619504	0.274406	N	-0.540396	0.23638	N	2.24342	3.61e-15	Y	0.440294	0.386375	N	1	CDS	Prophage region 3	NA	NA	NA
ABUW_1260		hypothetical protein	0.224154	0.736151	N	0.690992	0.0800596	N	3.03943	2.51e-28	Y	1.31572	0.000401287	Y	2	CDS	Prophage region 3	NA	NA	NA
ABUW_1261		hypothetical protein	-0.786431	2.72e-08	N	-1.40925	1.52e-20	Y	-0.205971	0.235947	N	0.0224146	0.940063	N	1	CDS	Prophage region 3	NA	NA	NA
ABUW_1262		hypothetical protein	-0.629695	1.19e-05	N	-1.4884	2.04e-23	Y	-0.271701	0.104461	N	-0.0654272	0.724631	N	1	CDS	Prophage region 3	NA	NA	NA
ABUW_1263		hypothetical protein	-0.587217	6e-05	N	-1.03284	6.03e-12	Y	-0.168544	0.351521	N	0.0440233	0.833352	N	1	CDS	Prophage region 3
ABUW_1266		regulator protein, putative	-0.119083	0.761019	N	0.143133	0.679252	N	1.4473	4.75e-10	Y	0.366394	0.29975	N	1	CDS	Prophage region 3		S	regulatory protein
ABUW_1267		hypothetical protein	0.0324948	0.962235	N	1.01825	2.7e-06	Y	1.55844	2.37e-12	Y	0.358132	0.238593	N	2	CDS	Prophage region 3	NA	NA	NA
ABUW_1268		hypothetical protein	-1.08257	0.103389	N	-0.221292	0.644875	N	1.90714	5.71e-09	Y	0.484239	0.324123	N	1	CDS	Prophage region 3	NA	NA	NA
ABUW_1269		hypothetical protein	-0.392816	0.684437	N	0.531707	0.332766	N	2.00132	1.54e-06	Y	0.676528	0.256965	N	1	CDS	Prophage region 3	NA	NA	NA
ABUW_1270		replication protein	-0.40376	0.26065	N	0.0694457	0.855728	N	1.85383	6.11e-19	Y	0.434874	0.322972	N	1	CDS	Prophage region 3
ABUW_1271		replicative DNA helicase	-0.929411	0.000165241	N	-0.340078	0.159273	N	1.22265	4.87e-10	Y	0.545434	0.045006	N	1	CDS	Prophage region 3		L	Replicative dna helicase
ABUW_1278		hypothetical protein	-1.54793	1.96e-09	Y	-0.229405	0.387425	N	-0.113257	0.909228	N	-0.181132	0.71348	N	1	CDS	Prophage region 3	NA	NA	NA
ABUW_1282		hypothetical protein	-0.432863	0.073586	N	-1.01752	3.78e-05	Y	-0.262976	0.199788	N	0.250401	0.262261	N	1	CDS	Prophage region 3	NA	NA	NA
ABUW_1286		hypothetical protein	0.835417	0.00388555	N	0.158046	0.617917	N	1.20292	1.93e-05	Y	1.38618	1.99e-10	Y	2	CDS	Prophage region 3	NA	NA	NA
ABUW_1297		hypothetical protein	-0.844877	0.286534	N	-1.26315	0.0460165	Y	-0.866912	0.305126	N	-0.502198	0.521703	N	1	CDS	Prophage region 4
ABUW_1298		hypothetical protein	-1.09432	0.0069093	Y	0.0766593	0.89275	N	-0.357071	0.755857	N	-0.226057	0.659113	N	1	CDS	Prophage region 4
ABUW_1301		hypothetical protein	-1.1351	0.0250822	Y	-0.0577257	0.948704	N	-0.194321	0.856569	N	-0.642893	0.226812	N	1	CDS	Prophage region 4
ABUW_1304		hypothetical protein	-1.08273	0.0018182	Y	0.0134363	0.994915	N	-0.227731	0.811359	N	-0.478897	0.211387	N	1	CDS	Prophage region 4
ABUW_1309		hypothetical protein	-1.35518	0.0002018	Y	-0.215651	0.558258	N	0.0720902	0.940804	N	-0.165287	0.762488	N	1	CDS	Prophage region 4
ABUW_1311		DUF3800 domain-containing protein	0.40889	0.0424617	N	1.12406	9e-06	Y	-0.345551	0.0472874	N	-0.459355	0.0018045	N	1	CDS	Prophage region 4
ABUW_1324		hypothetical protein	-1.48783	0.0317067	Y	-0.296916	0.656727	N	-0.342803	0.72418	N	-0.196714	0.877948	N	1	CDS		NA	NA	NA
ABUW_1329		tRNA-Arg	-0.681098	0.118078	N	0.70204	0.0181387	N	-0.378432	0.451278	N	-1.04086	0.014557	Y	1	tRNA	Translation: tRNA	NA	NA	NA
ABUW_1339	hisJ	histidine-binding periplasmic protein	0.219399	0.418102	N	1.02216	4.41e-06	Y	0.0329161	0.935016	N	-0.0354485	0.921471	N	1	CDS	Transport: histidine	GO:0005575,GO:0005623,GO:0006082,GO:0006520,GO:0006807,GO:0006810,GO:0008150,GO:0008152,GO:0009987,GO:0019752,GO:0042597,GO:0043436,GO:0044237,GO:0044238,GO:0044281,GO:0044464,GO:0044710,GO:0051179,GO:0051234,GO:0071704,GO:1901564	P	Periplasmic protein
ABUW_1344		iron-sulfur cluster-binding protein	0.110314	0.572719	N	1.42724	9.85e-12	Y	-0.546069	0.000899698	N	-0.108212	0.530031	N	1	CDS			C	Inherit from NOG: 4fe-4S ferredoxin iroN-sulfur binding
ABUW_1345		peptidase U32	0.0669464	0.698634	N	1.23464	6.93e-14	Y	-0.473924	0.00117129	N	0.105626	0.503478	N	1	CDS		GO:0003674,GO:0003824,GO:0006508,GO:0008150,GO:0008152,GO:0008233,GO:0016787,GO:0019538,GO:0043170,GO:0044238,GO:0071704	O	Peptidase U32
ABUW_1347		phenazine biosynthesis protein PhzF family	-0.610598	0.000372418	N	-1.15816	3.59e-14	Y	-0.0982195	0.662971	N	0.218893	0.150646	N	1	CDS			S	phenazine biosynthesis protein, phzf family
ABUW_1352		NirD/YgiW/YdeI family stress tolerance protein	-2.86179	7.24e-36	Y	-3.46842	9.49e-46	Y	-1.70468	1.2e-18	Y	-1.54689	5.96e-17	Y	4	CDS	Peroxide stress response	GO:0000302,GO:0005575,GO:0005623,GO:0006950,GO:0006979,GO:0008150,GO:0009987,GO:0010035,GO:0010038,GO:0033554,GO:0034599,GO:0034614,GO:0042221,GO:0042542,GO:0042597,GO:0042710,GO:0044010,GO:0044011,GO:0044464,GO:0044699,GO:0044763,GO:0044764,GO:0046686,GO:0050896,GO:0051703,GO:0051704,GO:0051716,GO:0070301,GO:0070887,GO:0071241,GO:0071248,GO:0071276,GO:1901700,GO:1901701	S	exported protein
ABUW_1353		two-component system response regulator protei n	-1.00306	3.08e-09	Y	-1.29035	9.22e-14	Y	-0.942899	1.79e-09	N	-0.916012	1.39e-08	N	2	CDS	Transcription	GO:0000156,GO:0000160,GO:0003674,GO:0004871,GO:0007154,GO:0007165,GO:0008150,GO:0009987,GO:0023052,GO:0035556,GO:0044699,GO:0044700,GO:0044763,GO:0050789,GO:0050794,GO:0050896,GO:0051716,GO:0060089,GO:0065007	T	regulatoR
ABUW_1355	hemP	hemin uptake protein HemP	1.08892	0.000188183	Y	1.43551	1.13e-20	Y	1.2458	1.12e-16	Y	0.802553	1.13e-10	N	3	CDS	Iron acquisition (hemin uptake)	NA	NA	NA
ABUW_1364		alpha/beta hydrolase fold protein	1.37634	2.5e-24	Y	0.37588	0.0635742	N	0.114361	0.648669	N	-0.24707	0.148602	N	1	CDS			S	esterase
ABUW_1394		hypothetical protein	-1.40572	0.0290273	Y	-0.386467	0.416595	N	-0.173217	0.84793	N	-0.317143	0.557606	N	1	CDS	Prophage region 5	NA	NA	NA
ABUW_1414		hypothetical protein	-1.41507	5.18e-06	Y	-0.29662	0.258901	N	-0.392595	0.608494	N	-0.262116	0.749367	N	1	CDS	Prophage region 5	NA	NA	NA
ABUW_1415		hypothetical protein	-1.42442	0.00418002	Y	-0.1474	0.688102	N	-0.56834	0.304777	N	-0.276968	0.711087	N	1	CDS	Prophage region 5	NA	NA	NA
ABUW_1421		hypothetical protein	-2.11826	7.85e-05	Y	-0.325962	0.484468	N	-0.484085	0.436527	N	-0.44891	0.555127	N	1	CDS	Prophage region 5	NA	NA	NA
ABUW_1425		hypothetical protein	-1.06942	0.0408986	Y	-0.570375	0.192741	N	-0.297985	0.671854	N	-0.742384	0.181638	N	1	CDS	Prophage region 5
ABUW_1431		hypothetical protein	0.187019	0.289207	N	1.10375	3.82e-14	Y	0.520066	0.000483748	N	0.41016	0.00241962	N	1	CDS	Prophage region 5	NA	NA	NA
ABUW_1432		hypothetical protein	0.166178	0.394102	N	1.01073	1.08e-11	Y	0.402504	0.0115596	N	0.443138	0.00147335	N	1	CDS	Prophage region 5	NA	NA	NA
ABUW_1438		acyltransferase 3 domain-containing protein	-1.01603	0.024305	Y	-0.148639	0.767236	N	-0.434681	0.424942	N	-0.566427	0.250747	N	1	CDS	Prophage region 5		S	Acyltransferase family
ABUW_1439		hypothetical protein	-1.10714	0.00158179	Y	-0.242872	0.49148	N	0.176629	0.720878	N	0.052269	0.886627	N	1	CDS	Prophage region 5	NA	NA	NA
ABUW_1463		omega-amino acid--pyruvate aminotransferase	0.201602	0.283198	N	1.03514	6.88e-12	Y	0.228781	0.197682	N	-0.228509	0.167505	N	1	CDS		GO:0003674,GO:0003824,GO:0004644,GO:0006082,GO:0006520,GO:0006807,GO:0008150,GO:0008152,GO:0008483,GO:0009987,GO:0016223,GO:0016740,GO:0016741,GO:0016742,GO:0016769,GO:0019752,GO:0043436,GO:0044237,GO:0044238,GO:0044281,GO:0044710,GO:0071704,GO:1901564	E	Beta alanine-pyruvate transaminase
ABUW_1466		DUF2171 domain-containing protein	0.302583	0.536299	N	0.617257	0.150186	N	0.866916	0.0110842	N	1.18762	0.000421341	Y	1	CDS			S	Uncharacterized protein conserved in bacteria (DUF2171)
ABUW_1467		acyl-CoA dehydrogenase	0.491532	0.121535	N	0.357409	0.227607	N	0.612314	0.0222719	N	1.38883	1.41e-13	Y	1	CDS			S	acyl-CoA dehydrogenase
ABUW_1468		LmbE-like protein	0.365408	0.345115	N	0.276014	0.424848	N	0.403032	0.233781	N	1.18225	1.8e-08	Y	1	CDS			S	LmbE protein
ABUW_1469		methyltransferase type 12	0.21582	0.588314	N	0.0903459	0.798337	N	0.339846	0.321073	N	1.07893	9.18e-08	Y	1	CDS			S	methyltransferase
ABUW_1470		glycosyl transferase, family 2	0.1951	0.639637	N	0.191337	0.584798	N	0.182771	0.648669	N	1.03748	0.000224113	Y	1	CDS			M	Glycosyl transferase
ABUW_1471		NirD/YgiW/YdeI family stress tolerance protein	0.197127	0.658278	N	-0.345114	0.552036	N	1.03425	0.00447641	Y	0.947162	0.00334707	N	1	CDS			S	Bacterial OB fold (BOF) protein
ABUW_1472		BLUF domain-containing protein	-0.302916	0.151266	N	-1.07616	0.00015072	Y	-0.186016	0.646075	N	-0.458619	0.060372	N	1	CDS			S	BLUF domain
ABUW_1473		hypothetical protein	-0.559538	0.0505623	N	-1.31512	0.00252423	Y	-0.441265	0.327762	N	-0.427343	0.34445	N	1	CDS		NA	NA	NA
ABUW_1483		ATPase	-0.806152	7.03e-06	N	-1.01158	1.33e-08	Y	-0.0796536	0.772664	N	-0.165535	0.407565	N	1	CDS			S	ATPase (AAA
ABUW_1488	csuA	protein CsuA	0.253877	0.275115	N	-0.261556	0.222586	N	-0.988906	4.3e-06	N	-1.03693	1.48e-07	Y	1	CDS	Csu pilus	NA	NA	NA
ABUW_1489	csuB	SCPU domain-containing protein	0.0933793	0.799453	N	-0.0350918	0.919835	N	-1.00152	0.000114881	Y	-1.27215	1.48e-07	Y	2	CDS	Csu pilus	GO:0003674,GO:0003824,GO:0008150,GO:0008152,GO:0009297,GO:0009987,GO:0016043,GO:0022607,GO:0030030,GO:0030031,GO:0043711,GO:0044085,GO:0044699,GO:0044763,GO:0071840	S	spore coat U domain-containing protein
ABUW_1491	csuD	fimbrial biogenesis outer membrane usher protein	-0.228382	0.213634	N	-1.20557	2.99e-14	Y	-0.63214	7.25e-05	N	-0.622545	1.54e-05	N	1	CDS	Csu pilus	GO:0005575,GO:0005623,GO:0009279,GO:0016020,GO:0019867,GO:0030312,GO:0030313,GO:0031975,GO:0044462,GO:0044464,GO:0071944	M	outer membrane usher protein
ABUW_1493		hypothetical protein	-0.4724	0.156783	N	-1.45607	8.75e-06	Y	-0.768917	0.0180861	N	-0.442663	0.194548	N	1	CDS
ABUW_1494		hypothetical protein	-0.236879	0.636646	N	-1.15934	0.00141628	Y	-0.631161	0.0733371	N	-0.806737	0.0578191	N	1	CDS		NA	NA	NA
ABUW_1498		transcriptional regulator, TetR family	-0.580776	0.241232	N	1.04377	0.00424671	Y	-0.143552	0.851791	N	-0.496562	0.277697	N	1	CDS			K	TetR family transcriptional Regulator
ABUW_1554		RDD family protein	-0.376737	0.0135471	N	-1.16481	8e-16	Y	-0.198781	0.238668	N	0.0288303	0.872056	N	1	CDS			S	RDD family
ABUW_1572		short-chain dehydrogenase/reductase	1.68759	0.00313701	Y	0.286203	0.229952	N	3.37762	3.08e-12	Y	1.83419	9.3e-18	Y	3	CDS		GO:0003674,GO:0003824,GO:0003857,GO:0006082,GO:0006629,GO:0006631,GO:0008150,GO:0008152,GO:0009056,GO:0009062,GO:0009987,GO:0016042,GO:0016054,GO:0016491,GO:0016614,GO:0016616,GO:0019752,GO:0032787,GO:0043436,GO:0044237,GO:0044238,GO:0044242,GO:0044248,GO:0044255,GO:0044281,GO:0044282,GO:0044710,GO:0044712,GO:0046395,GO:0055114,GO:0071704,GO:0072329,GO:1901575	S	Dehydrogenase
ABUW_1573		acyl-CoA dehydrogenase	1.08565	0.00416132	Y	0.21887	0.304506	N	2.88739	1.68e-11	Y	1.10719	2.58e-09	Y	3	CDS			I	acyl-CoA dehydrogenase
ABUW_1574		acyl-CoA ligase	1.93223	5.74e-11	Y	-0.434914	0.19003	N	3.57951	5.25e-17	Y	1.79072	6.85e-15	Y	3	CDS			I	Amp-dependent synthetase and ligase
ABUW_1580		hypothetical protein	0.00238333	1	N	1.09267	0.000327125	Y	0.208486	0.783618	N	0.22332	0.760431	N	1	CDS		NA	NA	NA
ABUW_1593	acnB	aconitate hydratase 2	-0.388711	0.147575	N	-1.05887	5.01e-09	Y	-0.799652	5.22e-07	N	0.187397	0.472386	N	1	CDS		GO:0003674,GO:0003676,GO:0003723,GO:0003729,GO:0003730,GO:0003824,GO:0003994,GO:0005488,GO:0005975,GO:0006081,GO:0006082,GO:0006091,GO:0006097,GO:0006099,GO:0006417,GO:0006629,GO:0006631,GO:0008150,GO:0008152,GO:0009056,GO:0009060,GO:0009062,GO:0009889,GO:0009987,GO:0010468,GO:0010556,GO:0010608,GO:0015980,GO:0016042,GO:0016054,GO:0016829,GO:0016835,GO:0016836,GO:0019222,GO:0019541,GO:0019543,GO:…	C	Aconitate hydratase 2
ABUW_1601		hypothetical protein	-0.0315058	0.97255	N	-0.752507	0.00806267	N	1.22715	2.9e-11	Y	0.911117	3.87e-05	N	1	CDS		NA	NA	NA
ABUW_1604		type II toxin-antitoxin system RelB/DinJ family antitoxin	0.345906	0.0405605	N	1.04543	3.23e-12	Y	-0.124932	0.608546	N	-0.218593	0.193795	N	1	CDS			S	addiction module antitoxin
ABUW_1609	hfq	host factor Hfq	0.475859	0.00247307	N	0.0252056	0.935743	N	1.07951	3.18e-11	Y	0.477959	0.0656402	N	1	CDS		GO:0003674,GO:0003676,GO:0003677,GO:0003681,GO:0003723,GO:0005488,GO:0006139,GO:0006378,GO:0006396,GO:0006397,GO:0006417,GO:0006725,GO:0006807,GO:0008150,GO:0008152,GO:0009889,GO:0009890,GO:0009891,GO:0009892,GO:0009893,GO:0009987,GO:0010467,GO:0010468,GO:0010556,GO:0010557,GO:0010558,GO:0010604,GO:0010605,GO:0010608,GO:0010629,GO:0016043,GO:0016070,GO:0016071,GO:0016246,GO:0016441,GO:0016458,GO:…	T	RNA chaperone that binds small regulatory RNA (sRNAs) and mRNAs to facilitate mRNA translational regulation in response to envelope stress, environmental stress and changes in metabolite concentrations. Also binds with high specificity to tRNAs (By similarity)
ABUW_1629		hypothetical protein	0.563313	0.144291	N	0.917268	0.127173	N	1.43817	0.000935734	Y	1.26994	0.000606274	Y	2	CDS		NA	NA	NA
ABUW_1649		hypothetical protein	0.410839	0.0471291	N	-0.0280132	0.924381	N	0.250425	0.493998	N	1.21845	1.11e-24	Y	1	CDS		NA	NA	NA
ABUW_1651		hypothetical protein	0.00314187	0.957501	N	-0.924172	0.00306281	N	0.924558	2.86e-06	N	1.18246	3.01e-08	Y	1	CDS		NA	NA	NA
ABUW_1652		hypothetical protein	0.400934	0.0158344	N	-0.219871	0.236614	N	0.638071	0.00164307	N	1.02965	1.11e-14	Y	1	CDS		NA	NA	NA
ABUW_1657		hypothetical protein	0.365089	0.313096	N	0.0318694	0.932548	N	1.18793	0.00442276	Y	0.848072	0.00123323	N	1	CDS		NA	NA	NA
ABUW_1658		hypothetical protein	0.500674	0.0976132	N	0.530071	0.0389752	N	1.1789	3.14e-06	Y	1.09429	3.04e-06	Y	2	CDS		NA	NA	NA
ABUW_1659		hypothetical protein	0.136071	0.741271	N	-0.325142	0.540683	N	0.987784	0.0176467	N	1.33022	6.21e-09	Y	1	CDS			S	Gifsy-1 prophage protein
ABUW_1660		ABC transporter, ATP-binding protein	0.720056	2e-06	N	1.41119	4.32e-06	Y	0.188035	0.337005	N	-0.0890653	0.797262	N	1	CDS			S	(ABC) transporter
ABUW_1665		hypothetical protein	1.30151	3.53e-05	Y	1.90499	7.63e-08	Y	-0.134866	0.869436	N	-0.0708116	0.905683	N	2	CDS		NA	NA	NA
ABUW_1666	mgtA	magnesium-translocating P-type ATPase	0.474268	0.0039429	N	1.77913	1.91e-07	Y	0.200075	0.329023	N	0.0917325	0.614474	N	1	CDS		GO:0005575,GO:0005623,GO:0005886,GO:0016020,GO:0044464,GO:0071944	P	ATPase, P-type (transporting), HAD superfamily, subfamily IC
ABUW_1673	aceI	chlorhexidine efflux PACE transporter AceI	4.85459	2.1e-144	Y	2.01006	0.408604	N	8.88992	2.08e-206	Y	7.28127	7.7e-36	Y	3	CDS	Transport:AceI		S	transmembrane pair domain-containing protein
ABUW_1678		transcriptional regulator, TetR family	2.55616	5.07e-23	Y	2.3419	1.42e-33	Y	1.24568	4.52e-17	Y	1.1292	5.11e-09	Y	4	CDS	Transport regulation: AmvR/SmvR		K	transcriptional regulator
ABUW_1679	smvA	methyl viologen resistance protein	3.56043	2.57e-76	Y	3.54231	4.85e-53	Y	0.95744	2.05e-07	N	0.959435	0.000130322	N	2	CDS	Transport: AmvA/SmvA	GO:0005575,GO:0005623,GO:0005886,GO:0016020,GO:0044464,GO:0071944	P	methyl viologen resistance protein
ABUW_1680	dnaX	DNA polymerase III subunit tau	0.668858	7.59e-05	N	1.07546	4.67e-09	Y	-0.262985	0.103865	N	-0.11628	0.452291	N	1	CDS		GO:0003674,GO:0003824,GO:0003887,GO:0005575,GO:0005622,GO:0005623,GO:0006139,GO:0006152,GO:0006163,GO:0006195,GO:0006200,GO:0006259,GO:0006260,GO:0006725,GO:0006753,GO:0006793,GO:0006796,GO:0006807,GO:0008150,GO:0008152,GO:0009056,GO:0009058,GO:0009059,GO:0009116,GO:0009117,GO:0009119,GO:0009123,GO:0009125,GO:0009126,GO:0009128,GO:0009141,GO:0009143,GO:0009144,GO:0009146,GO:0009150,GO:0009154,GO:…	L	DNA polymerase III, subunits gamma and tau
ABUW_1681		hypothetical protein	1.00776	0.266005	N	1.7622	0.00143181	Y	0.6054	0.652613	N	0.153321	0.990423	N	1	CDS		NA	NA	NA
ABUW_1698	aroQ	3-dehydroquinate dehydratase, type II	-0.279852	0.0809753	N	-1.25209	2.57e-17	Y	-0.0326493	0.86821	N	-0.200802	0.166476	N	1	CDS		GO:0003674,GO:0003824,GO:0003855,GO:0006082,GO:0008150,GO:0008152,GO:0009058,GO:0009423,GO:0009987,GO:0016053,GO:0016829,GO:0016835,GO:0016836,GO:0019752,GO:0043436,GO:0043648,GO:0043650,GO:0044237,GO:0044249,GO:0044281,GO:0044283,GO:0044710,GO:0044711,GO:0046394,GO:0046417,GO:0071704,GO:1901576	E	Catalyzes a trans-dehydration via an enolate intermediate (By similarity)
ABUW_1723		hypothetical protein	0.467301	0.0201267	N	0.267374	0.25514	N	0.875455	0.00147414	N	1.20091	2.02e-18	Y	1	CDS		NA	NA	NA
ABUW_1753		hypothetical protein	0.490066	0.0069093	N	-0.36502	0.0368437	N	1.17767	5.31e-15	Y	0.892419	3.89e-13	N	1	CDS		NA	NA	NA
ABUW_1760		sulfate permease	0.796474	1.62e-07	N	2.57659	9.42e-54	Y	-0.048674	0.869436	N	-0.413001	0.0152529	N	1	CDS		GO:0005575,GO:0005623,GO:0005886,GO:0016020,GO:0044464,GO:0071944	P	Sulfate transporter
ABUW_1761		DUF159 family protein	0.764011	0.00064407	N	0.247757	0.280839	N	1.18132	3.61e-11	Y	1.01443	1.57e-10	Y	2	CDS			S	Uncharacterised ACR, COG2135
ABUW_1775		hypothetical protein	0.0245595	0.914146	N	-1.14809	8.75e-16	Y	0.592457	1.38e-05	N	0.618919	3.22e-07	N	1	CDS		NA	NA	NA
ABUW_1787		hypothetical protein	0.398097	0.171393	N	0.302927	0.455049	N	1.08566	8.64e-05	Y	0.909446	0.00463511	N	1	CDS		NA	NA	NA
ABUW_1792		hypothetical protein	-0.249633	0.35417	N	0.0740855	0.888286	N	-1.73789	8.65e-21	Y	-0.5349	0.00535002	N	1	CDS			S	Cyd operon protein YbgE
ABUW_1793	ybgT	cyd operon protein YbgT	-0.230301	0.550538	N	0.172438	0.764377	N	-2.03743	3.5e-12	Y	-0.379506	0.207898	N	1	CDS		NA	NA	NA
ABUW_1794	cydB	cytochrome D ubiquinol oxidase, subunit II	-0.33732	0.278434	N	0.0150265	1	N	-1.93871	1.67e-21	Y	-0.515133	0.00670746	N	1	CDS		GO:0003674,GO:0003824,GO:0005488,GO:0005506,GO:0005575,GO:0005623,GO:0005886,GO:0006461,GO:0008150,GO:0008152,GO:0009055,GO:0016020,GO:0016043,GO:0016491,GO:0016679,GO:0016682,GO:0017004,GO:0020037,GO:0022607,GO:0034622,GO:0040007,GO:0043167,GO:0043169,GO:0043623,GO:0043933,GO:0044085,GO:0044464,GO:0044710,GO:0046872,GO:0046906,GO:0046914,GO:0055114,GO:0065003,GO:0070271,GO:0071822,GO:0071840,GO:…	C	Cytochrome D ubiquinol oxidase, subunit II
ABUW_1795	cydA	cytochrome D ubiquinol oxidase subunit I	-0.336606	0.233155	N	-0.0137998	0.951201	N	-1.81968	7.33e-30	Y	-0.673193	1.78e-05	N	1	CDS		GO:0003674,GO:0003824,GO:0005575,GO:0005618,GO:0005623,GO:0005886,GO:0008150,GO:0008152,GO:0016020,GO:0016491,GO:0016679,GO:0016682,GO:0030312,GO:0044464,GO:0044710,GO:0055114,GO:0071944	C	(Ubiquinol oxidase) subunit I
ABUW_1796		hypothetical protein	-0.415958	0.0918291	N	0.118531	0.564495	N	-1.37393	2.26e-21	Y	-0.86447	4.68e-11	N	1	CDS		NA	NA	NA
ABUW_1831	pcaI	3-oxoadipate CoA-transferase subunit A	1.45945	2.21e-21	Y	0.198438	0.397591	N	1.36511	3.93e-16	Y	0.731769	7.61e-06	N	2	CDS	protocatechuate utilisation		I	CoA-transferase subunit A
ABUW_1832	pcaJ	3-oxoadipate CoA-transferase subunit B	1.46595	1.49e-11	Y	0.351104	0.0843499	N	1.42943	1.73e-17	Y	0.771318	4.65e-06	N	2	CDS	protocatechuate utilisation		I	CoA-transferase subunit B
ABUW_1833	pcaF	beta-ketoadipyl CoA thiolase	1.41257	4.24e-16	Y	0.072336	0.747551	N	1.2715	7.9e-15	Y	0.755976	1.78e-06	N	2	CDS	protocatechuate utilisation		I	Catalyzes the final step of fatty acid oxidation in which acetyl-CoA is released and the CoA ester of a fatty acid two carbons shorter is formed (By similarity)
ABUW_1834	pcaB	3-carboxy-cis,cis-muconate cycloisomerase	1.29083	4.7e-10	Y	0.222035	0.29526	N	1.31536	1.09e-12	Y	0.756153	7.69e-06	N	2	CDS	protocatechuate utilisation	GO:0003674,GO:0003824,GO:0005575,GO:0005622,GO:0005623,GO:0005737,GO:0006725,GO:0008150,GO:0008152,GO:0009056,GO:0009987,GO:0016853,GO:0016872,GO:0019439,GO:0042952,GO:0044237,GO:0044248,GO:0044424,GO:0044464,GO:0047472	F	3-carboxy-cis,cis-muconate cycloisomerase
ABUW_1835	pcaD	3-oxoadipate enol-lactonase	0.971638	3.67e-08	N	-0.420348	0.101551	N	1.03559	2.64e-08	Y	0.492742	0.00944142	N	1	CDS	protocatechuate utilisation		Q	3-oxoadipate enol-lactonase
ABUW_1836	pcaK	4-hydroxybenzoate transporter	0.888542	0.000125109	N	-0.481135	0.0155571	N	1.08641	1.17e-09	Y	0.375443	0.0976633	N	1	CDS	protocatechuate utilisation	GO:0005575,GO:0005623,GO:0005886,GO:0016020,GO:0044464,GO:0071944	G	transporter
ABUW_1837	pcaC	4-carboxymuconolactone decarboxylase	0.67045	0.0073648	N	-0.451812	0.0977238	N	1.03127	1.58e-05	Y	0.546123	0.0271766	N	1	CDS	protocatechuate utilisation	GO:0008150,GO:0008152,GO:0009056,GO:0009987,GO:0044237,GO:0044248	Q	4-Carboxymuconolactone decarboxylase
ABUW_1839	pcaG	protocatechuate 3,4-dioxygenase, alpha subunit	0.503065	0.0445689	N	-0.634845	0.00643651	N	1.17414	2.84e-09	Y	0.733681	0.00016132	N	1	CDS	protocatechuate utilisation	GO:0003674,GO:0003824,GO:0006082,GO:0006725,GO:0008150,GO:0008152,GO:0009056,GO:0009712,GO:0009987,GO:0016491,GO:0016701,GO:0016702,GO:0018578,GO:0018958,GO:0019439,GO:0019752,GO:0032787,GO:0042537,GO:0042952,GO:0043436,GO:0044237,GO:0044248,GO:0044281,GO:0044710,GO:0046278,GO:0051213,GO:0055114,GO:0071704,GO:1901360,GO:1901615	Q	protocatechuate 3,4-dioxygenase, alpha
ABUW_1840	aroD	3-dehydroquinate dehydratase, type I	0.471839	0.0514126	N	-0.76225	0.000933567	N	1.1756	6.62e-09	Y	0.501501	0.0194476	N	1	CDS	quinate degradation		E	Type I DHQase
ABUW_1841	quiC	3-dehydroshikimate dehydratase	0.155068	0.440072	N	-0.735072	1.82e-05	N	1.00344	3.11e-11	Y	0.714791	4.7e-07	N	1	CDS	quinate degradation		M	3-dehydroshikimate dehydratase
ABUW_1842	quiX	porin B	0.229994	0.299095	N	-1.00457	3.8e-08	Y	0.902951	1.01e-07	N	0.424475	0.0117212	N	1	CDS	quinate degradation	GO:0005575,GO:0005623,GO:0009279,GO:0016020,GO:0019867,GO:0030312,GO:0030313,GO:0031975,GO:0044462,GO:0044464,GO:0071944	M	Carbohydrate-selective porin OprB
ABUW_1866	feaR	transcriptional regulator, AraC family	-0.365485	0.307572	N	-1.27778	1.51e-09	Y	-0.278655	0.229712	N	-0.40901	0.227902	N	1	CDS		GO:0001071,GO:0003674,GO:0003700,GO:0006355,GO:0008150,GO:0009889,GO:0009891,GO:0009893,GO:0010468,GO:0010556,GO:0010557,GO:0010604,GO:0010628,GO:0019219,GO:0019222,GO:0031323,GO:0031325,GO:0031326,GO:0031328,GO:0045893,GO:0045935,GO:0048518,GO:0048522,GO:0050789,GO:0050794,GO:0051171,GO:0051173,GO:0051252,GO:0051254,GO:0060255,GO:0065007,GO:0080090,GO:2000112,GO:2001141	K	Transcriptional activator FeaR
ABUW_1879		hypothetical protein	0.923654	5.85e-11	N	-0.574565	0.000528206	N	1.89523	1.85e-33	Y	0.172535	0.317373	N	1	CDS			S	exported protein
ABUW_1886	cpo	alpha/beta hydrolase	0.154898	0.65829	N	0.0440353	0.888547	N	0.760435	0.00622346	N	1.00177	0.000501203	Y	1	CDS		GO:0003674,GO:0003824,GO:0004601,GO:0008150,GO:0008152,GO:0009058,GO:0009987,GO:0016209,GO:0016491,GO:0016684,GO:0016691,GO:0016999,GO:0017000,GO:0017144,GO:0044237,GO:0044249,GO:0044710,GO:0055114	S	Alpha beta hydrolase
ABUW_1888		saccharopine dehydrogenase	0.281124	0.299095	N	0.4546	0.0141448	N	0.591982	0.015278	N	1.26183	6.87e-19	Y	1	CDS			S	Saccharopine dehydrogenase
ABUW_1891		ThiJ/PfpI domain protein	0.42089	0.341534	N	-0.339447	0.545329	N	1.22397	0.00250412	Y	1.14874	0.000334127	Y	2	CDS			S	DJ-1/PfpI family
ABUW_1892		NADH dehydrogenase fad-containing subunit	0.511672	0.0405605	N	0.277824	0.140975	N	1.20317	2.12e-09	Y	0.852132	0.000142901	N	1	CDS			C	pyridine nucleotide-disulfide oxidoreductase
ABUW_1897		short-chain dehydrogenase	-1.39835	0.000202011	Y	-0.409119	0.243224	N	-0.253229	0.754579	N	-0.912139	0.141668	N	1	CDS			S	Dehydrogenase
ABUW_1910		thermostable carboxypeptidase 1	0.876894	6.49e-10	N	-0.5561	0.000706827	N	1.04914	5.77e-13	Y	0.26465	0.0924507	N	1	CDS			E	amidohydrolase
ABUW_1918		hypothetical protein	0.465056	0.145515	N	0.218108	0.41166	N	1.82468	4.88e-08	Y	0.956065	0.0574054	N	1	CDS		NA	NA	NA
ABUW_1946		hypothetical protein	0.178403	0.928654	N	1.29975	0.00913245	Y	0.321066	0.793931	N	-0.389961	0.664666	N	1	CDS		NA	NA	NA
ABUW_1974	adeA	multidrug efflux protein AdeA	3.21996	7.24e-36	Y	3.27611	1.71e-17	Y	2.48625	6.93e-38	Y	2.76633	1.08e-28	Y	4	CDS	Transport: AdeA	GO:0003674,GO:0005215,GO:0006810,GO:0006855,GO:0008104,GO:0008150,GO:0008565,GO:0009636,GO:0009987,GO:0015031,GO:0015893,GO:0022892,GO:0033036,GO:0042221,GO:0042493,GO:0044699,GO:0044763,GO:0044765,GO:0045184,GO:0046677,GO:0050896,GO:0051179,GO:0051234,GO:0055085,GO:0071702	M	RND Family Efflux Transporter MFP Subunit
ABUW_1975	adeB	multidrug efflux protein AdeB	2.94475	4.07e-27	Y	2.36558	1.92e-19	Y	2.76383	7.58e-61	Y	2.83847	1.81e-40	Y	4	CDS	Transport: AdeB		P	acriflavin resistance protein
ABUW_1976	adeC	multidrug efflux protein AdeC	2.87368	1.22e-35	Y	2.33021	1.84e-10	Y	2.99485	1.91e-98	Y	3.05657	1.98e-77	Y	4	CDS	Transport: AdeC		M	RND efflux system, outer membrane lipoprotein
ABUW_1977		alpha/beta fold family hydrolase	0.866321	6.08e-08	N	0.0201309	0.921176	N	1.23116	3.16e-17	Y	1.18585	3.1e-19	Y	2	CDS			S	Acetyl xylan esterase (AXE1)
ABUW_2064		hypothetical protein	0.383537	0.124795	N	-0.0994134	0.787188	N	0.654366	0.00017389	N	1.09083	6.83e-06	Y	1	CDS		NA	NA	NA
ABUW_2072	ppk1	polyphosphate kinase	-0.259413	0.107593	N	-1.245	1.3e-17	Y	0.204774	0.214914	N	-0.170952	0.251523	N	1	CDS			P	Catalyzes the reversible transfer of the terminal phosphate of ATP to form a long-chain polyphosphate (polyP) (By similarity)
ABUW_2075		isochorismatase	0.843531	2.85e-05	N	1.07874	0.00595939	Y	-0.1064	0.673667	N	0.213266	0.280604	N	1	CDS	Iron acquisition (acinetobactin)		Q	isochorismatase
ABUW_2076		2,3-dihydro-2,3-dihydroxybenzoate dehydrogenas e	0.810751	0.000384563	N	1.15225	0.000952065	Y	0.24219	0.325138	N	0.386108	0.0373323	N	1	CDS		GO:0003674,GO:0003824,GO:0005575,GO:0005622,GO:0005623,GO:0005737,GO:0006518,GO:0006725,GO:0006807,GO:0008150,GO:0008152,GO:0008667,GO:0009058,GO:0009237,GO:0009238,GO:0009239,GO:0009712,GO:0009713,GO:0009987,GO:0016491,GO:0016627,GO:0016628,GO:0018130,GO:0018958,GO:0019184,GO:0019290,GO:0019438,GO:0019540,GO:0019748,GO:0034641,GO:0043043,GO:0043603,GO:0043604,GO:0044237,GO:0044249,GO:0044271,GO:…	S	Dehydrogenase reductase
ABUW_2084		transcriptional regulator, AraC family	-0.725794	1.02e-05	N	-1.4995	5.54e-19	Y	-0.0454148	0.849836	N	-0.366231	0.0249962	N	1	CDS			K	transcriptional regulator
ABUW_2091		transcriptional regulator, AraC family	-0.517314	0.0018182	N	-1.19243	2.37e-13	Y	0.4003	0.0194484	N	-0.182899	0.411828	N	1	CDS		GO:0006082,GO:0006725,GO:0008150,GO:0008152,GO:0009987,GO:0018874,GO:0019752,GO:0032787,GO:0042537,GO:0043436,GO:0044237,GO:0044281,GO:0044710,GO:0071704,GO:1901360	K	transcriptional regulator
ABUW_2092	bdhA	3-hydroxybutyrate dehydrogenase	-0.0938336	0.797963	N	-0.839185	1.44e-07	N	1.16525	4.95e-07	Y	0.665006	5.6e-07	N	1	CDS		GO:0003674,GO:0003824,GO:0003858,GO:0008150,GO:0008152,GO:0009056,GO:0009987,GO:0016491,GO:0016614,GO:0016616,GO:0042618,GO:0044237,GO:0044248,GO:0044710,GO:0055114,GO:0071704,GO:1901440	C	Dehydrogenase
ABUW_2093		GntP family transporter	0.270421	0.127029	N	-1.4418	4.62e-20	Y	2.10423	1.41e-25	Y	0.901444	1.37e-06	N	2	CDS		GO:0005575,GO:0005623,GO:0005886,GO:0016020,GO:0044464,GO:0071944	E, G	Citrate transporter
ABUW_2095		transcriptional regulator, LysR family	-0.187727	0.344204	N	-1.03142	4.53e-11	Y	0.0149716	0.950231	N	-0.0481167	0.834553	N	1	CDS			K	LysR family transcriptional regulator
ABUW_2096	atoD	3-oxoacid CoA-transferase, subunit A	0.626756	0.0336086	N	-1.90334	1.3e-36	Y	2.93333	4.43e-17	Y	1.34507	1.16e-08	Y	3	CDS	Fatty acid utilisation		I	CoA-transferase subunit A
ABUW_2097	atoA	3-oxoacid CoA-transferase, subunit B	0.599832	0.0103895	N	-1.57613	1.61e-24	Y	2.90365	1.24e-26	Y	1.28905	8.97e-10	Y	3	CDS	Fatty acid utilisation	GO:0003674,GO:0003824,GO:0006725,GO:0008150,GO:0008152,GO:0008260,GO:0008410,GO:0009987,GO:0016740,GO:0016782,GO:0018894,GO:0044237,GO:0044281,GO:0044710,GO:0046483,GO:0071704,GO:1901360	I	CoA-transferase subunit B
ABUW_2098	atoE	short-chain fatty acid transporter	0.323691	0.124667	N	-1.85381	2.12e-28	Y	2.43448	7.31e-47	Y	0.93871	0.000112084	N	2	CDS	Fatty acid utilisation		I	fatty acid transporter
ABUW_2099		acetyl-CoA acetyltransferase	0.0768022	0.69327	N	-1.25042	2.57e-17	Y	1.43966	2.64e-28	Y	0.34513	0.00862849	N	2	CDS	Fatty acid utilisation		I	Catalyzes the final step of fatty acid oxidation in which acetyl-CoA is released and the CoA ester of a fatty acid two carbons shorter is formed (By similarity)
ABUW_2102		hypothetical protein	1.09534	0.000296691	Y	1.45267	3.55e-10	Y	0.0723079	0.955945	N	-0.342782	0.407417	N	2	CDS		NA	NA	NA
ABUW_2106	pcaT	metabolite:H+ symporter	0.342814	0.0666534	N	-1.83008	2.78e-31	Y	0.932304	3.28e-11	N	0.421228	0.00179107	N	1	CDS		GO:0003674,GO:0005215,GO:0005575,GO:0005623,GO:0005886,GO:0006810,GO:0006811,GO:0006812,GO:0008150,GO:0008324,GO:0009987,GO:0015075,GO:0015291,GO:0015293,GO:0015294,GO:0016020,GO:0022804,GO:0022857,GO:0022891,GO:0022892,GO:0034220,GO:0044464,GO:0044699,GO:0044763,GO:0044765,GO:0051179,GO:0051234,GO:0055085,GO:0071944	G	Metabolite H symporter, major facilitator superfamily (MFS)
ABUW_2128	lpdA2	dihydrolipoamide dehydrogenase	0.17057	0.615865	N	0.216242	0.468035	N	1.20944	1.97e-08	Y	0.171403	0.51021	N	1	CDS		GO:0005575,GO:0005622,GO:0005623,GO:0005737,GO:0005829,GO:0006082,GO:0006084,GO:0006085,GO:0006086,GO:0006090,GO:0006637,GO:0006732,GO:0006793,GO:0008150,GO:0008152,GO:0009058,GO:0009108,GO:0009987,GO:0019752,GO:0032787,GO:0032991,GO:0035383,GO:0035384,GO:0043234,GO:0043436,GO:0044237,GO:0044249,GO:0044281,GO:0044424,GO:0044444,GO:0044445,GO:0044464,GO:0044710,GO:0045250,GO:0045254,GO:0051186,GO:…	C	dihydrolipoyl dehydrogenase
ABUW_2129	acoC	dihydrolipoamide acetyltransferase	0.288173	0.31529	N	-0.15877	0.567606	N	2.24393	9.74e-06	Y	0.516961	0.0168346	N	1	CDS			C	Dihydrolipoamide acetyltransferase
ABUW_2130	acoB	acetoin:2,6-dichlorophenolindophenol oxidoredu ctase subunit beta	0.665917	0.157668	N	-0.0488129	0.879423	N	2.97854	9.66e-07	Y	0.676725	0.00268852	N	1	CDS		GO:0003674,GO:0003824,GO:0008150,GO:0008152,GO:0009056,GO:0009987,GO:0016491,GO:0016614,GO:0016616,GO:0019152,GO:0042180,GO:0042182,GO:0044237,GO:0044248,GO:0044281,GO:0044282,GO:0044710,GO:0044712,GO:0045149,GO:0045150,GO:0055114,GO:0071704,GO:1901575	C	dehydrogenase, E1 component
ABUW_2131	acoA	acetoin:2,6-dichlorophenolindophenol oxidoredu ctase alpha subunit	1.26578	0.0103668	Y	-0.150383	0.661383	N	3.36825	4.07e-08	Y	0.850566	4.82e-05	N	2	CDS		GO:0003674,GO:0003824,GO:0008150,GO:0008152,GO:0009056,GO:0009987,GO:0016491,GO:0016614,GO:0016616,GO:0019152,GO:0042180,GO:0042182,GO:0044237,GO:0044248,GO:0044281,GO:0044282,GO:0044710,GO:0044712,GO:0045149,GO:0045150,GO:0055114,GO:0071704,GO:1901575	C	E1 component, alpha subunit
ABUW_2132	lipA2	lipoic acid synthetase	0.691047	0.000690913	N	0.0644451	0.854242	N	2.26007	1.4e-42	Y	0.540386	0.0185436	N	1	CDS		GO:0005575,GO:0005622,GO:0005623,GO:0005737,GO:0044424,GO:0044464	H	Catalyzes the radical-mediated insertion of two sulfur atoms into the C-6 and C-8 positions of the octanoyl moiety bound to the lipoyl domains of lipoate-dependent enzymes, thereby converting the octanoylated domains into lipoylated derivatives (By similarity)
ABUW_2133		transcriptional regulator	0.350762	0.207512	N	-1.78381	6.29e-22	Y	0.880964	9.64e-08	N	0.281049	0.227431	N	1	CDS
ABUW_2143		hypothetical protein	0.432171	0.290551	N	0.42012	0.401951	N	1.46133	0.000351201	Y	1.14554	0.00129306	Y	2	CDS
ABUW_2156		hypothetical protein	0.571459	0.0530376	N	0.569689	0.0275021	N	1.24772	3.16e-09	Y	1.14183	1.59e-08	Y	2	CDS		NA	NA	NA
ABUW_2159		histidine triad protein	-0.120323	0.508418	N	-1.04526	1.78e-13	Y	0.234742	0.132809	N	0.214051	0.118894	N	1	CDS			F, G	histidine triad
ABUW_2184		(2Fe-2S)-binding protein	0.555667	0.00493859	N	1.51215	1.21e-10	Y	0.49297	0.0189691	N	-0.193131	0.417321	N	1	CDS	Iron acquisition: aerobactin		S	FhuF 2Fe-2S C-terminal domain
ABUW_2185		siderophore biosynthesis protein	1.29297	3.87e-23	Y	2.9412	8.32e-33	Y	0.605617	5.95e-05	N	0.28087	0.0616161	N	2	CDS	Iron acquisition: aerobactin		Q	IucA / IucC family
ABUW_2186		siderophore biosynthesis protein	1.27588	4.14e-23	Y	2.93195	1.59e-15	Y	0.644924	1.04e-05	N	0.320135	0.0221623	N	2	CDS	Iron acquisition: aerobactin	GO:0003674,GO:0003824,GO:0006082,GO:0006520,GO:0006575,GO:0006807,GO:0008150,GO:0008152,GO:0008652,GO:0009058,GO:0009987,GO:0016053,GO:0016874,GO:0016879,GO:0016881,GO:0019270,GO:0019752,GO:0042398,GO:0043436,GO:0044237,GO:0044238,GO:0044249,GO:0044281,GO:0044283,GO:0044710,GO:0044711,GO:0046394,GO:0046442,GO:0050565,GO:0071704,GO:0072350,GO:0072351,GO:1901564,GO:1901566,GO:1901576	Q	IucA IucC family protein
ABUW_2187		transporter, major facilitator family	1.40685	1.69e-06	Y	3.29661	2.62e-06	Y	0.89254	7.22e-08	N	0.392898	0.0232592	N	2	CDS	Iron acquisition: aerobactin		P	drug resistance transporter EmrB QacA
ABUW_2188		lysine/ornithine N-monooxygenase	1.67577	5.26e-09	Y	3.22066	1.05e-06	Y	1.23943	3.08e-12	Y	0.453017	0.00211602	N	3	CDS	Iron acquisition: aerobactin		Q	l-lysine 6-monooxygenase
ABUW_2189		IucA/IucC-family aerobactin siderophore biosyn thesis component	1.71192	1.26e-11	Y	2.76008	1.25e-06	Y	1.36668	3.51e-20	Y	0.501007	0.000161873	N	3	CDS	Iron acquisition: aerobactin	GO:0003674,GO:0003824,GO:0006082,GO:0006520,GO:0006575,GO:0006807,GO:0008150,GO:0008152,GO:0008652,GO:0009058,GO:0009987,GO:0016053,GO:0016874,GO:0016879,GO:0016881,GO:0019270,GO:0019752,GO:0042398,GO:0043436,GO:0044237,GO:0044238,GO:0044249,GO:0044281,GO:0044283,GO:0044710,GO:0044711,GO:0046394,GO:0046442,GO:0050565,GO:0071704,GO:0072350,GO:0072351,GO:1901564,GO:1901566,GO:1901576	Q	Siderophore biosynthesis protein
ABUW_2206	hscA	Fe-S protein assembly chaperone HscA	-0.168287	0.312283	N	-1.05153	1.92e-13	Y	-0.217522	0.161522	N	-0.528302	1.4e-05	N	1	CDS		GO:0000166,GO:0001882,GO:0001883,GO:0003674,GO:0003824,GO:0005488,GO:0005524,GO:0006139,GO:0006152,GO:0006163,GO:0006195,GO:0006200,GO:0006457,GO:0006725,GO:0006753,GO:0006793,GO:0006796,GO:0006807,GO:0006950,GO:0008150,GO:0008152,GO:0009056,GO:0009058,GO:0009116,GO:0009117,GO:0009119,GO:0009123,GO:0009125,GO:0009126,GO:0009128,GO:0009141,GO:0009143,GO:0009144,GO:0009146,GO:0009150,GO:0009154,GO:…	F	Chaperone involved in the maturation of iron-sulfur cluster-containing proteins. Has a low intrinsic ATPase activity which is markedly stimulated by HscB
ABUW_2207	fdx	ferredoxin, 2Fe-2S type	-0.371785	0.0245281	N	-1.28273	1.08e-16	Y	-0.228589	0.191537	N	-0.560514	6.47e-05	N	1	CDS		GO:0006091,GO:0008150,GO:0008152,GO:0009987,GO:0022900,GO:0044237,GO:0044710,GO:0055114	C	Ferredoxin
ABUW_2219		hypothetical protein	-0.0970832	0.636059	N	-1.02353	1.55e-11	Y	0.931063	2.21e-11	N	0.358085	0.00879683	N	1	CDS		NA	NA	NA
ABUW_2290		hypothetical protein	0.498062	0.0963254	N	1.34988	6.06e-12	Y	1.0213	3.28e-05	Y	0.513317	0.0587797	N	2	CDS		NA	NA	NA
ABUW_2297		hypothetical protein	-0.00281143	0.996771	N	-1.0681	8.32e-13	Y	0.427081	0.00368388	N	0.00152897	0.97854	N	1	CDS		NA	NA	NA
ABUW_2299	fxsA	suppressor of F exclusion of phage T7	-0.160007	0.353231	N	-1.25089	2.67e-13	Y	-0.0379132	0.894231	N	-0.616317	0.000681303	N	1	CDS		GO:0005575,GO:0005623,GO:0005886,GO:0016020,GO:0044464,GO:0071944	S	cytoplasmic membrane protein
ABUW_2306		iron-sulfur cluster binding protein	0.632466	8.75e-05	N	1.23093	9.03e-06	Y	0.0946593	0.719249	N	-0.107743	0.607903	N	1	CDS		GO:0003674,GO:0005575,GO:0005622,GO:0005623,GO:0005737,GO:0006139,GO:0006396,GO:0006399,GO:0006400,GO:0006725,GO:0006807,GO:0008033,GO:0008150,GO:0008152,GO:0008616,GO:0009055,GO:0009058,GO:0009116,GO:0009119,GO:0009163,GO:0009451,GO:0009987,GO:0010467,GO:0016070,GO:0018130,GO:0019438,GO:0034470,GO:0034641,GO:0034654,GO:0034660,GO:0042455,GO:0043170,GO:0043412,GO:0044237,GO:0044238,GO:0044249,GO:…	C	Catalyzes the conversion of epoxyqueuosine (oQ) to queuosine (Q), which is a hypermodified base found in the wobble positions of tRNA(Asp), tRNA(Asn), tRNA(His) and tRNA(Tyr) (By similarity)
ABUW_2317		hypothetical protein	0.462684	0.05176	N	0.261571	0.201727	N	1.43791	8.14e-13	Y	1.27779	3.58e-10	Y	2	CDS		NA	NA	NA
ABUW_2321		hypothetical protein	0.38608	0.692331	N	-0.0192032	1	N	1.85418	0.00473361	Y	1.42246	0.000790767	Y	2	CDS		NA	NA	NA
ABUW_2323		tRNA-Met	0.354977	0.505927	N	1.33827	7.99e-06	Y	0.193315	0.78385	N	0.117997	0.870113	N	1	tRNA		NA	NA	NA
ABUW_2324		heme oxygenase-like protein	-0.194666	0.275115	N	-1.34471	5.9e-19	Y	0.0144673	0.975299	N	-0.0757113	0.711793	N	1	CDS	Iron acquisition: heme oxygenase
ABUW_2325		transcriptional regulator, TetR family	-0.28785	0.104175	N	-1.04003	1.19e-09	Y	-1.07731	3.81e-09	Y	-0.891872	6.65e-10	N	2	CDS			K	transcriptional regulator
ABUW_2347		branched-chain amino acid ABC transporter permease	0.709301	1.57e-05	N	1.18427	6.07e-14	Y	-0.172493	0.420792	N	-0.478777	0.0050558	N	1	CDS		GO:0003333,GO:0003674,GO:0005215,GO:0005304,GO:0005342,GO:0005575,GO:0005623,GO:0005886,GO:0006810,GO:0006811,GO:0006812,GO:0006820,GO:0006865,GO:0008150,GO:0008324,GO:0008509,GO:0008514,GO:0009987,GO:0015075,GO:0015171,GO:0015175,GO:0015179,GO:0015562,GO:0015658,GO:0015711,GO:0015803,GO:0015804,GO:0015807,GO:0015829,GO:0015849,GO:0016020,GO:0022857,GO:0022891,GO:0022892,GO:0034220,GO:0044464,GO:…	E	AzlC family
ABUW_2348		L-valine transporter subunit YgaH	0.829713	2.08e-05	N	1.39102	3.71e-15	Y	-0.000770016	0.996739	N	-0.647876	0.00647994	N	1	CDS			S	Branched-chain amino acid transport protein (AzlD)
ABUW_2349		tautomerase family protein	-0.462002	0.00144479	N	-1.4727	1.56e-24	Y	0.046887	0.82169	N	0.191806	0.18205	N	1	CDS			S	transglutaminase-like protein
ABUW_2382	tauA	taurine ABC transporter, periplasmic binding p rotein	-0.169404	0.39374	N	-0.739004	8.19e-06	N	1.06428	1.17e-09	Y	0.48521	0.0357862	N	1	CDS		GO:0005575,GO:0005623,GO:0042597,GO:0044464	P	taurine ABC transporter, periplasmic binding protein
ABUW_2387		hypothetical protein	-1.77873	3.35e-19	Y	-0.198417	0.903331	N	-0.888893	4.14e-06	N	-1.1774	4.34e-10	Y	2	CDS		NA	NA	NA
ABUW_2389	cioA	cytochrome bd ubiquinol oxidase, subunit I	-0.0604491	0.926669	N	0.0388052	0.891836	N	0.663203	0.00641808	N	1.07345	1.48e-10	Y	1	CDS		GO:0003674,GO:0003824,GO:0006091,GO:0008150,GO:0008152,GO:0009987,GO:0016491,GO:0016679,GO:0016682,GO:0044237,GO:0044710,GO:0055114	C	(Ubiquinol oxidase) subunit I
ABUW_2408		LrgA family protein	0.370474	0.504076	N	1.1471	0.000375927	Y	0.830717	0.0672854	N	0.125968	0.845837	N	1	CDS		GO:0005575,GO:0005623,GO:0005886,GO:0016020,GO:0044464,GO:0071944	S	LrgA family
ABUW_2415	srpH	serine acetyltransferase	-1.26982	3.53e-05	Y	-0.311993	0.231492	N	-0.183313	0.628517	N	-0.28555	0.502532	N	1	CDS		GO:0005575,GO:0005622,GO:0005623,GO:0005737,GO:0044424,GO:0044464	E	serine O-acetyltransferase
ABUW_2433		KGG domain-containing protein	1.50112	0.10046	N	1.66126	0.115399	N	3.52637	0.000829454	Y	2.97348	1.9e-06	Y	2	CDS			S	Stress-induced bacterial acidophilic repeat motif
ABUW_2434		hypothetical protein	0.839669	0.0822552	N	0.825955	0.0134037	N	1.66581	7.67e-06	Y	1.6668	4.85e-09	Y	2	CDS		NA	NA	NA
ABUW_2435		oxidoreductase	0.29894	0.5896	N	0.275376	0.616169	N	1.09057	0.0029004	Y	1.43215	6.05e-08	Y	2	CDS			S	short-chain dehydrogenase reductase
ABUW_2436	katE	catalase	0.353227	0.585694	N	0.561066	0.426961	N	1.55068	6.82e-05	Y	1.38624	0.000733339	Y	2	CDS	Peroxide stress response	GO:0000302,GO:0003674,GO:0003824,GO:0004096,GO:0004601,GO:0005488,GO:0005506,GO:0005575,GO:0005622,GO:0005623,GO:0005737,GO:0005829,GO:0006950,GO:0006974,GO:0006979,GO:0008150,GO:0008152,GO:0009056,GO:0009987,GO:0010035,GO:0016209,GO:0016491,GO:0016684,GO:0020037,GO:0033554,GO:0034599,GO:0034614,GO:0042221,GO:0042542,GO:0042743,GO:0042744,GO:0043167,GO:0043169,GO:0044237,GO:0044248,GO:0044424,GO:…	P	catalase
ABUW_2437		heme oxygenase-like protein	0.386999	0.4294	N	0.491047	0.297986	N	1.24727	1.65e-05	Y	1.65105	6.52e-10	Y	2	CDS
ABUW_2438	cinA1	competence/damage-inducible protein CinA	0.4179	0.482354	N	0.418289	0.378421	N	1.45503	1.8e-05	Y	1.68746	1.72e-06	Y	2	CDS			S	competence damage-inducible protein CinA
ABUW_2439		hypothetical protein	0.695258	0.388661	N	0.780246	0.447832	N	2.38275	2.16e-05	Y	1.63578	0.00147204	Y	2	CDS		NA	NA	NA
ABUW_2440		surface antigen	0.784778	0.27044	N	0.779136	0.346082	N	2.3198	7.89e-08	Y	1.81026	0.00034073	Y	2	CDS
ABUW_2443		hypothetical protein	1.07195	0.0761765	N	0.517752	0.441057	N	2.3599	1.22e-05	Y	1.77756	9.21e-05	Y	2	CDS		NA	NA	NA
ABUW_2447		lipolytic enzyme	0.449408	0.0429495	N	-0.530341	0.00681477	N	1.12053	2.38e-10	Y	0.517275	0.00197847	N	1	CDS			E	lipolytic protein G-D-S-L family
ABUW_2448		Type II secretion system (T2SS), protein M (9-89);Putative outer membrane beta-barrel porin, MtrB/PioB (239-406)	1.08361	0.000881014	Y	-1.9585	7.55e-10	Y	2.20376	1.72e-59	Y	1.23006	5.78e-07	Y	4	CDS
ABUW_2449		putative SAM-dependent methyltransferase	1.15255	0.000155463	Y	-1.97281	2.33e-05	Y	1.7164	1.15e-21	Y	1.26801	1.41e-08	Y	4	CDS			S	methyltransferase
ABUW_2450		long-chain fatty-acid-CoA ligase	0.893806	0.00219674	N	-2.21272	1.19e-07	Y	1.46871	8.77e-25	Y	0.943726	0.000446233	N	2	CDS			I	Amp-dependent synthetase and ligase
ABUW_2451		transcriptional regulator AcrR family	0.821252	0.00216058	N	-1.34965	0.00025813	Y	1.81009	3.61e-11	Y	0.857031	0.00114137	N	2	CDS			K	Transcriptional regulator
ABUW_2452		isovaleryl-CoA dehydrogenase	1.03436	1.64e-05	Y	-2.3085	3.8e-12	Y	1.74722	1.37e-16	Y	0.898014	8.48e-05	N	3	CDS	Leucine metabolism	GO:0003674,GO:0003824,GO:0003995,GO:0006082,GO:0006520,GO:0006551,GO:0006552,GO:0006807,GO:0008150,GO:0008152,GO:0008470,GO:0009056,GO:0009063,GO:0009081,GO:0009083,GO:0009987,GO:0016054,GO:0016491,GO:0016627,GO:0019752,GO:0043436,GO:0044237,GO:0044238,GO:0044248,GO:0044281,GO:0044282,GO:0044710,GO:0044712,GO:0046395,GO:0055114,GO:0071704,GO:1901564,GO:1901565,GO:1901575,GO:1901605,GO:1901606	I	Dehydrogenase
ABUW_2453		methylcrotonoyl-CoA carboxylase beta chain	1.10436	3.7e-05	Y	-3.01766	4.99e-14	Y	2.14797	7.69e-35	Y	1.16686	2.79e-08	Y	4	CDS	Leucine metabolism	GO:0003674,GO:0003824,GO:0004485,GO:0004658,GO:0005575,GO:0005623,GO:0005886,GO:0006082,GO:0006520,GO:0006551,GO:0006552,GO:0006629,GO:0006631,GO:0006633,GO:0006637,GO:0006732,GO:0006793,GO:0006807,GO:0008150,GO:0008152,GO:0008610,GO:0009056,GO:0009058,GO:0009063,GO:0009081,GO:0009083,GO:0009108,GO:0009987,GO:0016020,GO:0016053,GO:0016054,GO:0016421,GO:0016740,GO:0016741,GO:0016743,GO:0016874,GO:…	I	carboxylase
ABUW_2454	mgh	3-methylglutaconyl-CoA hydratase	0.972828	0.000897304	N	-3.13221	1.14e-12	Y	2.53806	1.57e-83	Y	1.37592	9.55e-15	Y	3	CDS		GO:0005575,GO:0005623,GO:0005886,GO:0016020,GO:0044464,GO:0071944	I	EnoyL-CoA hydratase
ABUW_2455		methylcrotonoyl-CoA carboxylase subunit alpha	0.93616	0.00398941	N	-2.27404	4.04e-09	Y	3.14611	7.36e-125	Y	1.76689	2.56e-22	Y	3	CDS	Leucine metabolism	GO:0003674,GO:0003824,GO:0004485,GO:0005488,GO:0005575,GO:0005622,GO:0005623,GO:0005737,GO:0005739,GO:0005759,GO:0006082,GO:0006520,GO:0006551,GO:0006552,GO:0006766,GO:0006767,GO:0006768,GO:0006790,GO:0006807,GO:0008150,GO:0008152,GO:0009056,GO:0009063,GO:0009081,GO:0009083,GO:0009374,GO:0009987,GO:0016054,GO:0016421,GO:0016874,GO:0016885,GO:0019752,GO:0019842,GO:0031406,GO:0031974,GO:0032787,GO:…	I	carboxylase
ABUW_2456		hydroxymethylglutaryl-CoA lyase	0.749654	0.000139506	N	-1.48209	2.82e-21	Y	3.4577	3.36e-140	Y	1.83688	1.22e-42	Y	3	CDS		GO:0003674,GO:0003824,GO:0004419,GO:0005488,GO:0006082,GO:0008150,GO:0008152,GO:0009056,GO:0009987,GO:0016054,GO:0016829,GO:0016830,GO:0016833,GO:0019752,GO:0043167,GO:0043169,GO:0043436,GO:0044237,GO:0044248,GO:0044281,GO:0044282,GO:0044710,GO:0044712,GO:0046395,GO:0046872,GO:0071704,GO:1901575	I	Hydroxymethylglutaryl-CoA lyase
ABUW_2458		oxidoreductase	0.901644	3.1e-08	N	0.00152617	1	N	1.74804	1.44e-43	Y	0.909298	1.91e-15	N	1	CDS			C	indolepyruvate ferredoxin oxidoreductase
ABUW_2487	pobA	4-hydroxybenzoate 3-monooxygenase	-0.0458184	0.868062	N	-2.22284	5.48e-37	Y	0.50267	0.018204	N	-0.176895	0.340681	N	1	CDS		GO:0003674,GO:0003824,GO:0004497,GO:0006082,GO:0006725,GO:0008150,GO:0008152,GO:0009987,GO:0016491,GO:0016705,GO:0016709,GO:0018659,GO:0018874,GO:0019752,GO:0032787,GO:0042537,GO:0043436,GO:0044237,GO:0044281,GO:0044710,GO:0055114,GO:0071704,GO:1901360	C, H	4-hydroxybenzoate 3-monooxygenase
ABUW_2503		cytochrome B561	0.311306	0.265413	N	0.497156	0.0258194	N	0.774519	0.000251336	N	1.06963	1.15e-08	Y	1	CDS			C	Cytochrome B561
ABUW_2504		catalase	0.268211	0.324981	N	0.344608	0.122415	N	0.674905	0.00332087	N	1.12185	1.16e-11	Y	1	CDS		GO:0005575,GO:0005623,GO:0042597,GO:0044464	P	catalase
ABUW_2510		hypothetical protein	0.496337	0.344204	N	-1.5113	1.7e-13	Y	-0.40767	0.0822462	N	-0.342958	0.217395	N	1	CDS		NA	NA	NA
ABUW_2511		hypothetical protein	0.327583	0.583491	N	-1.80457	8.84e-11	Y	-0.235219	0.536859	N	-0.143377	0.838821	N	1	CDS		NA	NA	NA
ABUW_2512		hypothetical protein	0.198835	0.77262	N	-1.68078	7.61e-08	Y	0.724881	0.0282299	N	-0.13417	0.821133	N	1	CDS		NA	NA	NA
ABUW_2513	csp2	cold-shock DNA-binding domain protein	0.0560296	0.943887	N	-1.72907	5.83e-28	Y	0.411201	0.471734	N	-0.616973	0.0271029	N	1	CDS		GO:0005575,GO:0005622,GO:0005623,GO:0005737,GO:0044424,GO:0044464	K	Cold shock protein
ABUW_2515		hypothetical protein	0.78659	0.181116	N	-1.90034	1.4e-09	Y	1.19306	1.44e-06	Y	0.403034	0.156734	N	2	CDS		NA	NA	NA
ABUW_2529	paaB	enoyl-CoA hydratase	-0.330135	0.336324	N	-1.09171	2.67e-05	Y	0.7206	0.00526231	N	0.303845	0.267293	N	1	CDS			Q	Enoyl-CoA hydratase
ABUW_2530	caiD	enoyl-coA hydratase	-0.140557	0.802536	N	-1.05318	0.000816891	Y	0.723235	0.0232747	N	0.449077	0.156141	N	1	CDS		GO:0003674,GO:0003824,GO:0004300,GO:0006082,GO:0006725,GO:0006805,GO:0008150,GO:0008152,GO:0009056,GO:0009410,GO:0009987,GO:0010124,GO:0016054,GO:0016829,GO:0016835,GO:0016836,GO:0019439,GO:0019752,GO:0032787,GO:0042178,GO:0042221,GO:0042537,GO:0043436,GO:0044237,GO:0044248,GO:0044281,GO:0044282,GO:0044699,GO:0044710,GO:0044712,GO:0044763,GO:0046395,GO:0050896,GO:0051716,GO:0070887,GO:0071466,GO:…	I	Enoyl-CoA hydratase
ABUW_2531	paaK	phenylacetate-CoA oxygenase/reductase, PaaK su bunit	-0.0532433	0.859481	N	-1.08257	5.47e-07	Y	0.858956	2.35e-05	N	0.359273	0.280297	N	1	CDS		GO:0000166,GO:0003674,GO:0005488,GO:0006082,GO:0006725,GO:0006805,GO:0008150,GO:0008152,GO:0009056,GO:0009410,GO:0009987,GO:0010124,GO:0016054,GO:0019439,GO:0019752,GO:0032787,GO:0036094,GO:0042178,GO:0042221,GO:0042537,GO:0043167,GO:0043168,GO:0043436,GO:0044237,GO:0044248,GO:0044281,GO:0044282,GO:0044699,GO:0044710,GO:0044712,GO:0044763,GO:0046395,GO:0048037,GO:0050660,GO:0050662,GO:0050896,GO:…	C	oxidoreductase
ABUW_2532	paaJ	phenylacetate-CoA oxygenase, PaaJ subunit	0.206995	0.582016	N	-1.02407	0.00512508	Y	0.698818	0.02259	N	0.505858	0.0674174	N	1	CDS		GO:0006082,GO:0006725,GO:0006805,GO:0008150,GO:0008152,GO:0009056,GO:0009410,GO:0009987,GO:0010124,GO:0016054,GO:0019439,GO:0019752,GO:0032787,GO:0042178,GO:0042221,GO:0042537,GO:0043436,GO:0044237,GO:0044248,GO:0044281,GO:0044282,GO:0044699,GO:0044710,GO:0044712,GO:0044763,GO:0046395,GO:0050896,GO:0051716,GO:0070887,GO:0071466,GO:0071704,GO:0072329,GO:1901360,GO:1901361,GO:1901575	S	fes assembly suf system protein
ABUW_2533	paaI2	phenylacetate-CoA oxygenase, PaaI subunit	0.125659	0.677947	N	-1.02641	3.48e-07	Y	0.853182	3.6e-06	N	0.440438	0.0603838	N	1	CDS		GO:0006082,GO:0006725,GO:0006805,GO:0008150,GO:0008152,GO:0009056,GO:0009410,GO:0009987,GO:0010124,GO:0016054,GO:0019439,GO:0019752,GO:0032787,GO:0042178,GO:0042221,GO:0042537,GO:0043436,GO:0044237,GO:0044248,GO:0044281,GO:0044282,GO:0044699,GO:0044710,GO:0044712,GO:0044763,GO:0046395,GO:0050896,GO:0051716,GO:0070887,GO:0071466,GO:0071704,GO:0072329,GO:1901360,GO:1901361,GO:1901575	Q	phenylacetate-CoA oxygenase PaaI subunit
ABUW_2553		hypothetical protein	0.16946	0.689442	N	-0.0852823	0.905383	N	1.39506	0.000347696	Y	1.00533	3.67e-05	Y	2	CDS		NA	NA	NA
ABUW_2557		epoxyqueuosine reductase QueH	1.16037	1.34e-18	Y	0.834801	1.28e-08	N	-0.0105198	0.978491	N	-0.162013	0.276658	N	1	CDS			S	Uncharacterized BCR, COG1636
ABUW_2572		type VI secretion-associated protein, family	-0.465508	0.00971602	N	-1.08576	1.3e-10	Y	-0.287626	0.144398	N	-0.347662	0.0405402	N	1	CDS	Type VI secretion		S	Uncharacterized protein conserved in bacteria (DUF2094)
ABUW_2573	icmF	type VI secretion protein IcmF	-0.418753	0.00408303	N	-1.21622	6.11e-17	Y	-0.547509	0.000127579	N	-0.538076	2.31e-05	N	1	CDS	Type VI secretion		M	Type VI secretion protein IcmF
ABUW_2574		hypothetical protein	-0.904303	3.51e-08	N	-1.53376	1.21e-20	Y	-0.898504	4.04e-08	N	-0.969363	7.53e-11	N	1	CDS	Type VI secretion	NA	NA	NA
ABUW_2575		type VI secretion system baseplate subunit TssG	-0.513271	0.0293781	N	-1.23145	6.92e-12	Y	-0.726817	2.78e-05	N	-0.863176	4.31e-08	N	1	CDS	Type VI secretion		S	Protein of unknown function (DUF1305)
ABUW_2576		type VI secretion system baseplate subunit TssF	-0.355743	0.243011	N	-0.771232	0.00483889	N	-0.584541	0.0015545	N	-1.05278	1.18e-08	Y	1	CDS	Type VI secretion		S	type VI secretion protein
ABUW_2577		type VI secretion system lysozyme-related prot ein	-0.0463525	0.907882	N	-0.549803	0.020837	N	-0.754136	0.00014637	N	-1.28484	6.74e-20	Y	1	CDS	Type VI secretion		S	type VI secretion system, lysozyme-related protein
ABUW_2592		urea carboxylase-associated protein 1	-1.42092	0.024305	Y	-0.373314	0.499306	N	0.040279	0.954197	N	-0.774944	0.134545	N	1	CDS			S	urea carboxylase-associated protein 1
ABUW_2593		urea carboxylase-associated protein 2	-1.05545	0.00657894	Y	-0.173181	0.814515	N	0.0712023	0.890972	N	-0.51299	0.201284	N	1	CDS			P	Urea carboxylase-associated protein 2
ABUW_2594		glutathione-dependent formaldehyde dehydrogena se	0.769829	0.0650972	N	-0.270133	0.68026	N	2.05081	1.2e-11	Y	2.19486	5.64e-36	Y	2	CDS		GO:0003674,GO:0003824,GO:0006081,GO:0008150,GO:0008152,GO:0009987,GO:0016491,GO:0016614,GO:0016616,GO:0044237,GO:0044281,GO:0044710,GO:0046292,GO:0051903,GO:0055114,GO:0071704	C	Dehydrogenase
ABUW_2604		allophanate hydrolase	0.40062	0.0505267	N	-0.163271	0.535955	N	1.02739	7.89e-06	Y	0.924657	0.0194314	N	1	CDS			E	allophanate hydrolase subunit 2
ABUW_2608		hypothetical protein	0.410191	0.732479	N	-0.875198	0.362546	N	1.84675	0.0124932	Y	0.466424	0.656268	N	1	CDS		NA	NA	NA
ABUW_2609		transcriptional regulator, LysR-type	1.53283	1.33e-27	Y	0.0195152	0.959644	N	2.28947	5.81e-32	Y	1.4818	1.27e-27	Y	3	CDS		GO:0005575,GO:0005622,GO:0005623,GO:0005737,GO:0044424,GO:0044464	K	Transcriptional regulator
ABUW_2610		hypothetical protein	2.56922	5.79e-80	Y	0.151148	0.785025	N	4.29582	1.11e-58	Y	3.32425	7.99e-64	Y	3	CDS
ABUW_2614		hypothetical protein	-0.428628	0.249534	N	-0.407349	0.322269	N	-1.72909	3.48e-05	Y	-1.18023	0.00118897	Y	2	CDS		NA	NA	NA
ABUW_2615		hypothetical protein	-0.671797	0.156311	N	-0.909455	0.0167822	N	-1.35218	0.00553108	Y	-0.584539	0.2038	N	1	CDS		NA	NA	NA
ABUW_2616		hypothetical protein	-0.733399	9.66e-05	N	-1.24576	2.28e-09	Y	-0.756151	0.00112767	N	-0.313369	0.158844	N	1	CDS		NA	NA	NA
ABUW_2623		3-hydroxyacyl-CoA dehydrogenase	-0.475867	0.00219674	N	-1.21606	1.59e-15	Y	0.179621	0.340855	N	0.41951	0.00181523	N	1	CDS		GO:0005575,GO:0005622,GO:0005623,GO:0005737,GO:0044424,GO:0044464	C	Catalyzes the NAD( )-dependent oxidation of L-carnitine to 3-dehydrocarnitine (By similarity)
ABUW_2629		TetR family transcriptional regulator	0.0693277	0.907882	N	1.70935	1.03e-12	Y	0.150671	0.802119	N	-0.506507	0.325135	N	1	CDS			K	Tetr family transcriptional regulator
ABUW_2635		GCN5-related N-acetyltransferase	-0.561273	0.000142036	N	-1.18488	4.16e-15	Y	-0.267622	0.101056	N	-0.481099	0.000295645	N	1	CDS			S	Acetyltransferase (GNAT) family
ABUW_2655		hypothetical protein	-0.547303	0.0612543	N	-1.71352	1.18e-10	Y	-0.486929	0.0554655	N	-0.254843	0.380967	N	1	CDS	Prophage region 6	NA	NA	NA
ABUW_2665		hypothetical protein	-0.474162	0.00140745	N	-0.841178	2.81e-08	N	-1.064	3.5e-14	Y	-0.859377	1.25e-08	N	1	CDS	Prophage region 6
ABUW_2666		DUF2158 domain-containing protein	-0.567427	0.020907	N	-1.26747	3.05e-09	Y	-0.864163	5.28e-06	N	-1.16943	1.2e-09	Y	2	CDS	Prophage region 6	NA	NA	NA
ABUW_2669		helicase domain-containing terminase-like prot ein	1.0319	0.000890312	Y	1.27578	0.000133444	Y	0.0296049	0.945182	N	-0.435001	0.049554	N	2	CDS	Prophage region 6		S	Terminase-like family
ABUW_2673		hypothetical protein	0.462166	0.0158342	N	-1.4486	4.46e-15	Y	0.666613	7.01e-07	N	0.425113	0.00189511	N	1	CDS	Prophage region 6	NA	NA	NA
ABUW_2678		17 kDa surface antigen	0.586633	0.0514126	N	0.862031	0.00635027	N	1.62598	6.89e-05	Y	1.39425	0.0010496	Y	2	CDS
ABUW_2679		DUF4142 domain-containing protein	0.425274	0.613415	N	0.516224	0.559141	N	2.06724	1.45e-05	Y	1.70495	0.000507547	Y	2	CDS			S	Inherit from COG: Membrane
ABUW_2685		hypothetical protein	0.445316	0.0348428	N	1.11349	1.66e-13	Y	0.315421	0.149716	N	0.760041	1.06e-05	N	1	CDS		NA	NA	NA
ABUW_2686		hypothetical protein	-0.342078	0.183948	N	-1.52284	2.63e-11	Y	0.545402	0.00804067	N	0.526004	0.000226548	N	1	CDS		NA	NA	NA
ABUW_2687		hypothetical protein	-1.20637	1.02e-07	Y	0.226693	0.850038	N	-0.90242	0.000226871	N	-1.17267	3.75e-07	Y	2	CDS		NA	NA	NA
ABUW_2690	csp1	cold-shock DNA-binding domain protein	-0.222533	0.154709	N	-1.44589	1.94e-24	Y	0.222642	0.327762	N	-0.52208	1.58e-05	N	1	CDS		GO:0005575,GO:0005622,GO:0005623,GO:0005737,GO:0044424,GO:0044464	K	Cold shock protein
ABUW_2694		hypothetical protein	0.810161	0.0905593	N	-0.176923	0.83235	N	1.2612	0.0042524	Y	0.664093	0.304271	N	1	CDS		NA	NA	NA
ABUW_2696		hypothetical protein	0.312019	0.463615	N	1.24473	8.34e-07	Y	-0.332204	0.350238	N	-1.02271	4.36e-06	Y	2	CDS		NA	NA	NA
ABUW_2697		tRNA-Met	0.525854	0.357742	N	1.46623	2.79e-22	Y	-0.347903	0.336934	N	-0.759431	0.000884569	N	1	tRNA		NA	NA	NA
ABUW_2703		four-helix bundle copper-binding protein	0.285355	0.542748	N	0.202756	0.704233	N	1.18009	0.00221416	Y	1.27031	0.000275513	Y	2	CDS			C	Inherit from COG: 4Fe-4S ferredoxin, iron-sulfur binding
ABUW_2720		hypothetical protein	0.0987714	0.639637	N	-0.898706	1.63e-07	N	1.08704	4.84e-09	Y	0.634346	8.29e-06	N	1	CDS		NA	NA	NA
ABUW_2721	mdmC	O-methyl transferase	0.134458	0.624738	N	0.41274	0.0453823	N	0.484459	0.0607869	N	1.16271	4.48e-16	Y	1	CDS			S	O-Methyltransferase
ABUW_2722		DUF1653 domain-containing protein	0.140151	0.671472	N	0.300642	0.297606	N	0.616808	0.0175045	N	1.1039	1.12e-10	Y	1	CDS			S	Protein of unknown function (DUF1653)
ABUW_2723	ahpF2	alkyl hydroperoxide reductase, F subunit	-0.136629	0.752441	N	-0.32941	0.363951	N	0.744228	0.00913047	N	1.26453	9.98e-10	Y	1	CDS		GO:0000166,GO:0000302,GO:0003674,GO:0003824,GO:0005488,GO:0005575,GO:0005622,GO:0005623,GO:0005737,GO:0005829,GO:0005886,GO:0006950,GO:0006979,GO:0008150,GO:0008152,GO:0008785,GO:0009321,GO:0016020,GO:0016491,GO:0016651,GO:0016667,GO:0016668,GO:0032991,GO:0036094,GO:0042221,GO:0043167,GO:0043168,GO:0043234,GO:0044424,GO:0044444,GO:0044464,GO:0044710,GO:0048037,GO:0050660,GO:0050662,GO:0050896,GO:…	O	alkyl hydroperoxide reductase
ABUW_2727	trmB	tRNA (guanine-N(7)-)-methyltransferase	0.312772	0.0599377	N	1.17007	5.28e-15	Y	-0.248171	0.157877	N	-0.475743	0.000636685	N	1	CDS		GO:0008150,GO:0040007	S	Catalyzes the formation of N(7)-methylguanine at position 46 (m7G46) in tRNA (By similarity)
ABUW_2744		putative membrane protein	-0.259026	0.168798	N	-1.12866	3.14e-12	Y	0.0113372	0.976648	N	-0.13218	0.581156	N	1	CDS		NA	NA	NA
ABUW_2771		outer membrane porin, OprD family	-0.107006	0.65194	N	-1.00128	3.37e-08	Y	0.670363	0.04068	N	0.121676	0.574746	N	1	CDS			M	Outer membrane porin
ABUW_2772	vanK	vanillate transporter	0.188242	0.500441	N	-1.34811	1.62e-13	Y	0.779954	2.05e-07	N	0.163082	0.584748	N	1	CDS			G	transporter
ABUW_2773	vanA	vanillate O-demethylase oxygenase subunit	0.532709	0.00284841	N	-0.776499	2.41e-05	N	1.68816	2.51e-28	Y	0.553386	0.000565136	N	1	CDS		GO:0003674,GO:0003824,GO:0004497,GO:0006725,GO:0008150,GO:0008152,GO:0009056,GO:0009987,GO:0016491,GO:0016705,GO:0016709,GO:0018489,GO:0019439,GO:0032451,GO:0044237,GO:0044248,GO:0044710,GO:0055114,GO:0070988	P	vanillate O-demethylase oxygenase subunit
ABUW_2780	hcaC	feruloyl-CoA synthetase	0.0826798	0.702971	N	-1.37695	1.13e-20	Y	0.627263	1.27e-05	N	0.470601	0.00422279	N	1	CDS		GO:0003674,GO:0003824,GO:0006725,GO:0008150,GO:0008152,GO:0009056,GO:0009698,GO:0009808,GO:0009987,GO:0016874,GO:0016877,GO:0016878,GO:0019439,GO:0019748,GO:0044237,GO:0044248,GO:0044710,GO:0046271,GO:0046274,GO:0050563,GO:0071704,GO:1901360,GO:1901361,GO:1901575	Q	feruloyl-CoA synthase
ABUW_2788	kdgD	5-dehydro-4-deoxyglucarate dehydratase	0.0895532	0.845865	N	-0.384612	0.0889185	N	1.1825	0.000281447	Y	0.505103	0.00914311	N	1	CDS			E, M	5-keto-4-deoxy-glucarate dehydratase
ABUW_2790		glucarate transporter, MFS transporter	-0.349534	0.157344	N	-0.615979	0.00776615	N	1.51784	1.48e-11	Y	0.320116	0.209871	N	1	CDS		GO:0005575,GO:0005623,GO:0005886,GO:0006810,GO:0006811,GO:0006820,GO:0008150,GO:0008643,GO:0015711,GO:0015718,GO:0015849,GO:0016020,GO:0042873,GO:0044464,GO:0044699,GO:0044765,GO:0046942,GO:0051179,GO:0051234,GO:0071702,GO:0071944	G	Major Facilitator Superfamily
ABUW_2795		hypothetical protein	-0.412565	0.147296	N	-0.901501	0.000220439	N	-0.746049	0.0103761	N	-1.04176	0.00229855	Y	1	CDS		NA	NA	NA
ABUW_2802	ydcW	betaine aldehyde dehydrogenase	1.07995	2.03e-15	Y	-1.55289	1.28e-16	Y	4.7726	1.68e-178	Y	0.725	0.000123989	N	3	CDS			C	dehydrogenase
ABUW_2803		polyketide cyclase	0.419504	0.0123997	N	-0.884731	7.51e-08	N	3.73052	5.34e-88	Y	0.425297	0.00377318	N	1	CDS			S	Inherit from bactNOG: SnoaL-like polyketide cyclase
ABUW_2804		transcriptional regulator, GntR family	0.143743	0.462231	N	-0.136526	0.485024	N	2.07709	4.25e-27	Y	0.094069	0.612455	N	1	CDS			K	GntR family transcriptional regulator
ABUW_2805		hypothetical protein	0.00278767	1	N	-0.357731	0.0359916	N	1.50446	3.12e-27	Y	0.112553	0.519154	N	1	CDS
ABUW_2806		putrescine importer	0.0846121	0.745014	N	0.359514	0.0574371	N	1.76915	8.8e-18	Y	-0.0945594	0.709079	N	1	CDS			E	amino acid
ABUW_2810		ATPase AAA	-0.0627856	0.711837	N	-1.04963	1.22e-13	Y	-0.0830155	0.632053	N	-0.0311575	0.854989	N	1	CDS			L	DNA helicase
ABUW_2811		hypothetical protein	-0.62623	0.245714	N	-2.01501	0.000536953	Y	-0.922193	0.0770426	N	-0.906146	0.0873104	N	1	CDS		NA	NA	NA
ABUW_2812		hypothetical protein	-0.329647	0.0963254	N	-1.47322	6.11e-17	Y	-0.19708	0.371471	N	-0.377361	0.211619	N	1	CDS		NA	NA	NA
ABUW_2815		hypothetical protein	-0.188348	0.328411	N	-1.04452	6.75e-11	Y	-0.0343253	0.900091	N	-0.175338	0.566702	N	1	CDS		NA	NA	NA
ABUW_2816		YD repeat protein	-0.179813	0.403416	N	-1.41806	2.54e-12	Y	0.164586	0.358916	N	-0.0494231	0.835239	N	1	CDS			M	YD repeat protein
ABUW_2828		TonB-dependent siderophore receptor	0.916051	4.08e-05	N	1.25145	2.04e-17	Y	0.205491	0.292671	N	0.105683	0.670262	N	1	CDS		GO:0005575,GO:0005623,GO:0009279,GO:0016020,GO:0019867,GO:0030312,GO:0030313,GO:0031975,GO:0044462,GO:0044464,GO:0071944	P	receptor
ABUW_2850		lysine exporter protein ArgO	0.846696	9.98e-07	N	1.87404	2.18e-08	Y	-0.0180608	0.959779	N	-0.644523	5.63e-05	N	1	CDS		GO:0003674,GO:0005215,GO:0005575,GO:0005623,GO:0005886,GO:0006810,GO:0006811,GO:0006812,GO:0006820,GO:0006865,GO:0008150,GO:0015711,GO:0015802,GO:0015809,GO:0015849,GO:0016020,GO:0044464,GO:0044699,GO:0044765,GO:0046942,GO:0051179,GO:0051234,GO:0071702,GO:0071705,GO:0071944	E	Involved in the export of arginine. Important to control the intracellular level of arginine and the correct balance between arginine and lysine (By similarity)
ABUW_2865	lon	ATP-dependent protease Lon	-0.271884	0.0751478	N	-1.1464	3.83e-16	Y	0.143357	0.397655	N	-0.0558582	0.701621	N	1	CDS		GO:0000166,GO:0001882,GO:0001883,GO:0003674,GO:0003676,GO:0003677,GO:0003824,GO:0004175,GO:0004176,GO:0004252,GO:0005488,GO:0005524,GO:0005575,GO:0005622,GO:0005623,GO:0005737,GO:0006139,GO:0006152,GO:0006163,GO:0006195,GO:0006200,GO:0006508,GO:0006515,GO:0006725,GO:0006753,GO:0006793,GO:0006796,GO:0006807,GO:0006950,GO:0008150,GO:0008152,GO:0008233,GO:0008236,GO:0009056,GO:0009057,GO:0009116,GO:…	O	ATP-dependent serine protease that mediates the selective degradation of mutant and abnormal proteins as well as certain short-lived regulatory proteins. Required for cellular homeostasis and for survival from DNA damage and developmental changes induced by stress. Degrades polypeptides processively to yield small peptide fragments that are 5 to 10 amino acids long. Binds to DNA in a double-stran…
ABUW_2867		extradiol ring-cleavage dioxygenase, class III enzyme, subunit B	0.422103	0.0282871	N	0.591285	0.000130332	N	0.972176	5.14e-05	N	1.21073	5.74e-20	Y	1	CDS		GO:0003674,GO:0003824,GO:0006725,GO:0008150,GO:0008152,GO:0009987,GO:0016491,GO:0016701,GO:0016702,GO:0044237,GO:0044710,GO:0051213,GO:0055114	S	Extradiol ring-cleavage dioxygenase, class III
ABUW_2870		electron transport complex, rnfABCDGE type, B subunit	0.0800996	0.758103	N	1.07692	4.22e-12	Y	-0.125744	0.582561	N	-0.223526	0.199226	N	1	CDS		GO:0003674,GO:0003824,GO:0005575,GO:0005622,GO:0005623,GO:0005737,GO:0005886,GO:0008150,GO:0008152,GO:0016020,GO:0016491,GO:0016651,GO:0044424,GO:0044464,GO:0044710,GO:0055114,GO:0071944	C	Required for nitrogen fixation. May be part of a membrane complex functioning as an intermediate in the electron transport to nitrogenase (By similarity)
ABUW_2922		hypothetical protein	0.501339	0.27044	N	0.804424	0.0162479	N	1.38018	6.12e-05	Y	0.824783	0.0141638	N	1	CDS
ABUW_2935		transcriptional Regulator, AraC family	0.37156	0.0565202	N	1.25923	2.15e-08	Y	-0.253699	0.255769	N	-0.00570226	0.990423	N	1	CDS			K	Transcriptional Regulator AraC Family
ABUW_2961		peptidyl-prolyl cis-trans isomerase	0.424538	0.00641876	N	1.10591	1.9e-10	Y	0.491401	0.00139707	N	0.458578	0.00449102	N	1	CDS		GO:0000413,GO:0003674,GO:0003755,GO:0003824,GO:0005488,GO:0005527,GO:0005528,GO:0005575,GO:0005623,GO:0006464,GO:0008144,GO:0008150,GO:0008152,GO:0009987,GO:0016020,GO:0016853,GO:0016859,GO:0018193,GO:0018208,GO:0019538,GO:0030288,GO:0030312,GO:0030313,GO:0031975,GO:0036211,GO:0042597,GO:0043170,GO:0043412,GO:0044237,GO:0044238,GO:0044260,GO:0044267,GO:0044462,GO:0044464,GO:0071704,GO:0071944,GO:…	O	Peptidyl-prolyl cis-trans isomerase
ABUW_2965		hypothetical protein	1.93695	1.01e-55	Y	2.92486	7.46e-15	Y	0.93716	2.68e-12	N	1.84627	4.32e-29	Y	3	CDS		NA	NA	NA
ABUW_2984		hypothetical protein	0.816288	1.52e-05	N	1.83024	1.13e-27	Y	0.617549	0.00367323	N	0.40065	0.0623956	N	1	CDS
ABUW_2992		hypothetical protein	0.527668	0.427527	N	1.42208	0.000136923	Y	0.587717	0.388875	N	-0.253394	0.758313	N	1	CDS		NA	NA	NA
ABUW_2994		hypothetical protein	-1.25893	0.0765575	N	-0.383557	0.555007	N	-0.511155	0.557182	N	-1.73287	0.0169509	Y	1	CDS		NA	NA	NA
ABUW_3031	pilT	twitching mobility protein	-0.395417	0.363493	N	0.310109	0.498778	N	-1.07358	0.000258624	Y	-0.35172	0.247133	N	1	CDS	Type IV pili	GO:0000166,GO:0001882,GO:0001883,GO:0003674,GO:0005488,GO:0005524,GO:0005575,GO:0005622,GO:0005623,GO:0005737,GO:0006928,GO:0008150,GO:0009987,GO:0017076,GO:0030554,GO:0032549,GO:0032550,GO:0032553,GO:0032555,GO:0032559,GO:0035639,GO:0036094,GO:0040011,GO:0043107,GO:0043167,GO:0043168,GO:0044424,GO:0044464,GO:0044699,GO:0044763,GO:0048870,GO:0051179,GO:0051674,GO:0097159,GO:1901265,GO:1901363	N, U	twitching motility protein
ABUW_3032	pilU	twitching motility protein	-0.411606	0.506647	N	0.00701829	0.996316	N	-1.21709	0.0263989	Y	-0.52208	0.294937	N	1	CDS	Type IV pili	GO:0006928,GO:0008150,GO:0009987,GO:0044699,GO:0044763	N, U	twitching motility protein
ABUW_3070		hypothetical protein	-0.490304	0.000880253	N	-1.09071	3.53e-12	Y	-0.0839202	0.689235	N	-0.0158359	0.921035	N	1	CDS
ABUW_3094		tRNA-Gln	0.515872	0.0036844	N	1.05894	1.5e-11	Y	0.167825	0.689501	N	-0.121882	0.768392	N	1	tRNA		NA	NA	NA
ABUW_3095		tRNA-Gln	0.595778	0.00524278	N	1.03042	1.2e-09	Y	0.259165	0.601511	N	-0.0331116	0.944968	N	1	tRNA		NA	NA	NA
ABUW_3122	otsB	trehalose-phosphatase	1.26594	8.17e-05	Y	0.673549	0.139455	N	1.8472	1.8e-09	Y	2.068	7.46e-19	Y	3	CDS		GO:0000287,GO:0003674,GO:0003824,GO:0004805,GO:0005488,GO:0005575,GO:0005576,GO:0005618,GO:0005623,GO:0005886,GO:0005975,GO:0005984,GO:0005991,GO:0005992,GO:0006793,GO:0006796,GO:0006950,GO:0006970,GO:0008150,GO:0008152,GO:0009058,GO:0009266,GO:0009311,GO:0009312,GO:0009409,GO:0009628,GO:0009987,GO:0016020,GO:0016051,GO:0016311,GO:0016787,GO:0016788,GO:0016791,GO:0019203,GO:0030312,GO:0033554,GO:…	G	Trehalose-6-phosphate phosphatase
ABUW_3123	otsA	trehalose-6-phosphate synthase	0.726086	0.266005	N	0.78967	0.233681	N	1.6838	0.000110282	Y	1.89164	3.54e-06	Y	2	CDS		GO:0003674,GO:0003824,GO:0003825,GO:0005488,GO:0005575,GO:0005618,GO:0005622,GO:0005623,GO:0005737,GO:0005829,GO:0005886,GO:0005975,GO:0005984,GO:0005991,GO:0005992,GO:0006461,GO:0006950,GO:0006970,GO:0006974,GO:0008150,GO:0008152,GO:0008194,GO:0009058,GO:0009266,GO:0009311,GO:0009312,GO:0009409,GO:0009628,GO:0009987,GO:0016020,GO:0016043,GO:0016051,GO:0016740,GO:0016757,GO:0016758,GO:0022607,GO:…	G	Catalyzes the transfer of glucose from UDP-glucose to glucose-6-phosphate to form alpha,alpha-1,1 trehalose-6-phosphate. Acts with retention of the anomeric configuration of the UDP-sugar donor
ABUW_3124		major facilitator superfamily MFS_1	0.548565	0.268301	N	0.644392	0.164326	N	1.1449	0.000143067	Y	1.0381	0.000914687	Y	2	CDS	Transport: MFS family	GO:0005575,GO:0016020	G	Major Facilitator
ABUW_3125	bfr2	bacterioferritin	-1.1912	7.26e-10	Y	-1.46588	2.77e-15	Y	-0.137046	0.609849	N	-0.877155	2.14e-06	N	2	CDS	Iron acquisition		P	Iron-storage protein
ABUW_3149		hypothetical protein	0.0261627	0.910921	N	-0.0224658	0.991747	N	1.02766	2.06e-12	Y	0.54387	0.00504565	N	1	CDS		NA	NA	NA
ABUW_3155		NAD(P)/FAD-dependent oxidoreductase	0.282317	0.100269	N	1.09077	1.69e-13	Y	0.171239	0.369006	N	-0.223003	0.167294	N	1	CDS			S	hi0933 family
ABUW_3158		hypothetical protein	0.504828	0.0458211	N	0.196817	0.542664	N	1.00148	0.000290973	Y	0.925515	0.000191415	N	1	CDS		NA	NA	NA
ABUW_3159		hypothetical protein	0.309591	0.0647741	N	1.08138	2.77e-13	Y	0.120128	0.582047	N	-0.22553	0.15001	N	1	CDS		NA	NA	NA
ABUW_3160		ferredoxin-NADP reductase	0.35139	0.0302569	N	1.04711	9.64e-13	Y	0.0920164	0.697307	N	0.129835	0.440674	N	1	CDS		GO:0003674,GO:0003824,GO:0004324,GO:0008150,GO:0008152,GO:0016491,GO:0016730,GO:0016731,GO:0044710,GO:0055114	C	ferredoxin-NADP reductase
ABUW_3186		hypothetical protein	0.201073	0.28964	N	0.0834347	0.679252	N	1.1401	1.29e-11	Y	0.767871	5.01e-09	N	1	CDS		GO:0001501,GO:0002009,GO:0005575,GO:0005576,GO:0005578,GO:0005604,GO:0005623,GO:0005886,GO:0006810,GO:0007275,GO:0007492,GO:0008104,GO:0008150,GO:0009653,GO:0009790,GO:0009792,GO:0009887,GO:0009888,GO:0009987,GO:0015031,GO:0016020,GO:0016043,GO:0030198,GO:0031012,GO:0032501,GO:0032502,GO:0033036,GO:0033333,GO:0033334,GO:0035107,GO:0043009,GO:0043062,GO:0043588,GO:0044420,GO:0044421,GO:0044464,GO:…	S	oligomeric mucus gel-forming
ABUW_3191		hypothetical protein	-0.727011	0.000690913	N	-0.722788	0.000127457	N	-0.827618	0.0113826	N	-1.08442	1.33e-07	Y	1	CDS		NA	NA	NA
ABUW_3217	add2	adenosine deaminase	0.588788	0.000338053	N	0.0554169	0.7834	N	1.11469	8.28e-09	Y	1.36225	3.76e-27	Y	2	CDS		GO:0003674,GO:0003824,GO:0004000,GO:0005575,GO:0005622,GO:0005623,GO:0005737,GO:0005829,GO:0006139,GO:0006144,GO:0006152,GO:0006154,GO:0006163,GO:0006164,GO:0006725,GO:0006753,GO:0006793,GO:0006796,GO:0006807,GO:0006950,GO:0006974,GO:0008150,GO:0008152,GO:0009056,GO:0009058,GO:0009112,GO:0009113,GO:0009116,GO:0009117,GO:0009119,GO:0009123,GO:0009124,GO:0009126,GO:0009127,GO:0009156,GO:0009161,GO:…	F	Catalyzes the hydrolytic deamination of adenine to hypoxanthine. Plays an important role in the purine salvage pathway and in nitrogen catabolism (By similarity)
ABUW_3221		tRNA-Pro	0.428379	0.0573442	N	1.07855	1.09e-12	Y	-0.752753	0.00643456	N	-0.444706	0.0606623	N	1	tRNA		NA	NA	NA
ABUW_3227	pcoB	copper resistance protein B	0.717966	1.13e-05	N	1.6296	6.96e-26	Y	0.190462	0.524058	N	0.0571527	0.833352	N	1	CDS	Copper resistance	GO:0005575,GO:0005623,GO:0009279,GO:0016020,GO:0019867,GO:0030312,GO:0030313,GO:0031975,GO:0044462,GO:0044464,GO:0071944	P	Copper resistance protein B
ABUW_3228	pcoA	copper resistance protein A	0.580781	6.24e-05	N	1.23727	1.72e-17	Y	0.171722	0.366755	N	0.101475	0.555972	N	1	CDS	Copper resistance		Q	Multicopper oxidase
ABUW_3235		methyltransferase	0.702982	5.63e-06	N	1.05671	6.11e-10	Y	-0.224222	0.24498	N	-0.432776	0.00659417	N	1	CDS		GO:0000154,GO:0001510,GO:0003674,GO:0003824,GO:0005575,GO:0005622,GO:0005623,GO:0005737,GO:0006139,GO:0006364,GO:0006396,GO:0006725,GO:0006807,GO:0008150,GO:0008152,GO:0008168,GO:0008170,GO:0008173,GO:0008649,GO:0008757,GO:0008990,GO:0009451,GO:0009987,GO:0010467,GO:0016070,GO:0016072,GO:0016435,GO:0016740,GO:0016741,GO:0022613,GO:0031167,GO:0032259,GO:0034470,GO:0034641,GO:0034660,GO:0036308,GO:…	M	Specifically methylates the guanosine in position 1516 of 16S rRNA (By similarity)
ABUW_3255		23S ribosomal RNA	2.31721	0.373313	N	0.350313	0.764377	N	1.52168	0.000390251	Y	2.00054	0.0701736	N	1	rRNA		NA	NA	NA
ABUW_3258		16S ribosomal RNA	2.15585	0.391052	N	0.262982	0.782309	N	1.41486	0.0334275	Y	1.79485	0.0269082	Y	2	rRNA		NA	NA	NA
ABUW_3262		carbon-nitrogen hydrolase	0.686878	4.18e-07	N	1.11902	5.88e-15	Y	-0.138361	0.426787	N	-0.151929	0.290054	N	1	CDS			S	nitrilase cyanide hydratase and apolipoprotein n-acyltransferase
ABUW_3263		DUF4951 domain-containing protein	0.732069	0.000252487	N	1.4038	3e-10	Y	-0.0966549	0.730473	N	-0.512052	0.0193236	N	1	CDS		NA	NA	NA
ABUW_3278		Diguanylate-cyclase (DGC) or GGDEF domain	1.48063	3.94e-08	Y	1.82605	8.45e-11	Y	0.11717	0.669998	N	1.13934	4.48e-07	Y	3	CDS	Diguanylate-cyclase (DGC) or GGDEF domain	NA	NA	NA
ABUW_3283		hypothetical protein	-0.201115	0.311697	N	1.24751	1.63e-16	Y	-0.608391	0.000358337	N	-0.323391	0.0521897	N	1	CDS		NA	NA	NA
ABUW_3291		acyl-CoA synthase	0.653842	2.03e-06	N	-1.35971	1.01e-20	Y	0.917223	8.76e-12	N	0.604233	8.5e-07	N	1	CDS			Q	acyl-CoA synthetase
ABUW_3309	hyi	hydroxypyruvate isomerase	0.348459	0.0551428	N	0.189247	0.246522	N	0.640585	0.00404651	N	1.16053	4.95e-24	Y	1	CDS			G	Catalyzes the reversible isomerization between hydroxypyruvate and 2-hydroxy-3-oxopropanoate (also termed tartronate semialdehyde) (By similarity)
ABUW_3313	pntA2	NAD(P) transhydrogenase subunit alpha	0.0688072	0.928382	N	1.10669	6.5e-07	Y	0.0941539	0.802119	N	-0.171855	0.657282	N	1	CDS		GO:0005575,GO:0005623,GO:0005886,GO:0008150,GO:0008152,GO:0016020,GO:0044464,GO:0044710,GO:0055114,GO:0071944	C	Pyridine nucleotide transhydrogenase (Proton pump), alpha subunit
ABUW_3314	pntA1	NAD(P) transhydrogenase subunit alpha	0.604397	0.000161955	N	1.94357	2.79e-12	Y	0.124357	0.718364	N	0.0305897	0.884626	N	1	CDS		GO:0000166,GO:0003674,GO:0003824,GO:0003957,GO:0005215,GO:0005488,GO:0005575,GO:0005623,GO:0005886,GO:0005887,GO:0006091,GO:0006139,GO:0006725,GO:0006732,GO:0006733,GO:0006739,GO:0006740,GO:0006753,GO:0006793,GO:0006796,GO:0006807,GO:0006810,GO:0006811,GO:0006812,GO:0006818,GO:0008150,GO:0008152,GO:0008324,GO:0008746,GO:0008750,GO:0009117,GO:0009987,GO:0015075,GO:0015077,GO:0015078,GO:0015672,GO:…	C	The transhydrogenation between NADH and NADP is coupled to respiration and ATP hydrolysis and functions as a proton pump across the membrane (By similarity)
ABUW_3320	copB	copper resistance protein B	-0.0854994	0.877503	N	-0.539244	0.122294	N	1.1013	0.000328519	Y	1.168	3.91e-08	Y	2	CDS	Copper resistance		P	Copper resistance protein B
ABUW_3321	copA	copper resistance protein A	0.0460348	0.889643	N	-0.515663	0.153723	N	1.19345	0.000298828	Y	1.31429	4.36e-10	Y	2	CDS	Copper resistance		Q	Multicopper oxidase
ABUW_3322		hypothetical protein	0.440121	0.274406	N	-0.165711	0.762999	N	1.6076	1.41e-05	Y	1.57018	1.24e-09	Y	2	CDS		NA	NA	NA
ABUW_3325	actP1	copper-translocating P-type ATPase	0.0923271	0.827102	N	0.496665	0.0832453	N	1.29593	0.000169859	Y	1.16136	5.48e-06	Y	2	CDS		GO:0000041,GO:0003674,GO:0005488,GO:0005507,GO:0005575,GO:0005623,GO:0005886,GO:0006810,GO:0006811,GO:0006812,GO:0006825,GO:0008150,GO:0009987,GO:0015677,GO:0016020,GO:0030001,GO:0034220,GO:0035434,GO:0043167,GO:0043169,GO:0044464,GO:0044699,GO:0044763,GO:0044765,GO:0046872,GO:0046914,GO:0051179,GO:0051234,GO:0055085,GO:0071944	P	p-type ATPase
ABUW_3335		hypothetical protein	-1.06719	0.00081438	Y	0.383163	0.237409	N	-0.123636	0.856371	N	-0.459978	0.302191	N	1	CDS		NA	NA	NA
ABUW_3342	dusA	tRNA-dihydrouridine synthase A	0.182738	0.336432	N	1.02615	6.45e-12	Y	-0.237728	0.201535	N	-0.535725	0.000200893	N	1	CDS		GO:0002943,GO:0003674,GO:0003824,GO:0006139,GO:0006396,GO:0006399,GO:0006400,GO:0006725,GO:0006807,GO:0008033,GO:0008150,GO:0008152,GO:0009451,GO:0009987,GO:0010467,GO:0016070,GO:0016491,GO:0016627,GO:0017150,GO:0034470,GO:0034641,GO:0034660,GO:0043170,GO:0043412,GO:0044237,GO:0044238,GO:0044260,GO:0044710,GO:0046483,GO:0055114,GO:0071704,GO:0090304,GO:1901360	J	Catalyzes the synthesis of dihydrouridine, a modified base found in the D-loop of most tRNAs (By similarity)
ABUW_3345		ThiF family protein	0.392022	0.0186815	N	1.1458	1.47e-14	Y	0.195445	0.315153	N	0.0339881	0.903602	N	1	CDS		GO:0005575,GO:0016020	H	UBA ThiF-type NAD FAD binding protein
ABUW_3353		putative transcriptional regulator	0.515794	0.044594	N	1.00861	8.75e-07	Y	0.188089	0.614045	N	-0.663773	0.0200447	N	1	CDS			K	TetR family transcriptional Regulator
ABUW_3369		rhodanese domain protein	-0.224354	0.161311	N	-1.06128	8.85e-14	Y	0.0358758	0.877714	N	-0.324149	0.0105445	N	1	CDS			P	Rhodanese domain protein
ABUW_3370	grxC	glutaredoxin 3	-0.354044	0.0159056	N	-1.21821	1.26e-17	Y	-0.168825	0.302645	N	-0.344609	0.00637803	N	1	CDS		GO:0003674,GO:0003824,GO:0005488,GO:0005575,GO:0005622,GO:0005623,GO:0005737,GO:0008150,GO:0008152,GO:0015035,GO:0015036,GO:0016491,GO:0016597,GO:0016667,GO:0031406,GO:0033218,GO:0042277,GO:0043167,GO:0043168,GO:0043295,GO:0044424,GO:0044464,GO:0044710,GO:0055114,GO:0072341,GO:1900750,GO:1901681	O	glutaredoxin 3
ABUW_3371	secB	protein-export chaperone SecB	-0.284265	0.0639348	N	-1.39977	5.11e-23	Y	-0.229737	0.136503	N	-0.471074	0.000110554	N	1	CDS		GO:0005575,GO:0005622,GO:0005623,GO:0005737,GO:0006605,GO:0006810,GO:0006886,GO:0008104,GO:0008150,GO:0009306,GO:0009987,GO:0015031,GO:0032940,GO:0033036,GO:0034613,GO:0043952,GO:0044424,GO:0044464,GO:0044699,GO:0044763,GO:0044765,GO:0045184,GO:0046903,GO:0046907,GO:0051179,GO:0051234,GO:0051641,GO:0051649,GO:0055085,GO:0070727,GO:0071702,GO:0071806	U	One of the proteins required for the normal export of preproteins out of the cell cytoplasm. It is a molecular chaperone that binds to a subset of precursor proteins, maintaining them in a translocation-competent state. It also specifically binds to its receptor SecA (By similarity)
ABUW_3396	pta	phosphate acetyltransferase	0.329908	0.0303964	N	-1.0371	2.49e-13	Y	-0.11291	0.555126	N	0.365058	0.00407994	N	1	CDS		GO:0003674,GO:0003824,GO:0005488,GO:0005575,GO:0005576,GO:0005622,GO:0005623,GO:0005737,GO:0006082,GO:0006083,GO:0006084,GO:0006085,GO:0006520,GO:0006566,GO:0006567,GO:0006629,GO:0006631,GO:0006637,GO:0006732,GO:0006793,GO:0006807,GO:0008150,GO:0008152,GO:0008270,GO:0008959,GO:0009056,GO:0009058,GO:0009063,GO:0009066,GO:0009068,GO:0009108,GO:0009987,GO:0016053,GO:0016054,GO:0016407,GO:0016740,GO:…	C	Involved in acetate metabolism (By similarity)
ABUW_3403		TonB-dependent receptor	0.390845	0.0647741	N	1.68933	4.51e-12	Y	-0.39196	0.00737315	N	-0.318186	0.0160538	N	1	CDS		GO:0005575,GO:0005623,GO:0006810,GO:0008150,GO:0009279,GO:0015833,GO:0015893,GO:0016020,GO:0019867,GO:0030312,GO:0030313,GO:0031975,GO:0042221,GO:0042493,GO:0042884,GO:0042886,GO:0042891,GO:0044462,GO:0044464,GO:0044699,GO:0044765,GO:0050896,GO:0051179,GO:0051234,GO:0071702,GO:0071705,GO:0071944,GO:1901998	P	receptor
ABUW_3426		TonB protein	0.4843	0.000890312	N	1.16751	5.5e-16	Y	-0.261394	0.252831	N	-0.0143188	0.918115	N	1	CDS		GO:0005575,GO:0005623,GO:0009279,GO:0016020,GO:0019867,GO:0030312,GO:0030313,GO:0031975,GO:0044462,GO:0044464,GO:0071944	M	Pfam:TonB
ABUW_3438		HdeD family acid-resistance protein	0.448466	0.110377	N	-0.336029	0.285001	N	1.56916	1.82e-14	Y	1.00722	5.62e-06	Y	2	CDS			S	Inherit from COG: response to pH
ABUW_3453		hypothetical protein	-0.735127	0.270233	N	-0.405209	0.523184	N	-1.27951	0.0353056	Y	-0.440127	0.46869	N	1	CDS		NA	NA	NA
ABUW_3480		tRNA-Lys	0.370637	0.197586	N	1.04433	2.51e-08	Y	-0.487721	0.023922	N	-0.319612	0.234114	N	1	tRNA		NA	NA	NA
ABUW_3485		DMT family transporter	0.832646	0.000402103	N	-0.214683	0.568991	N	1.20969	2.04e-13	Y	1.27018	1.13e-16	Y	2	CDS			S	Protein of unknown function, DUF606
ABUW_3508		hypothetical protein	-1.22493	9.04e-17	Y	-0.983408	1.35e-05	N	-0.269372	0.105492	N	-0.638789	0.000696156	N	1	CDS		NA	NA	NA
ABUW_3524		hypothetical protein	0.437798	0.115412	N	0.0144462	0.937335	N	1.07637	1.37e-06	Y	1.27336	1.39e-09	Y	2	CDS
ABUW_3534	phaAB	pH adaptation potassium efflux system transmem brane protein A	-0.530969	0.000116833	N	-1.23789	3.01e-18	Y	-0.184164	0.260559	N	-0.0529178	0.777364	N	1	CDS	Ion transport	GO:0005575,GO:0005623,GO:0005886,GO:0005887,GO:0016020,GO:0016021,GO:0031224,GO:0031226,GO:0044425,GO:0044459,GO:0044464,GO:0071944	C	subunit l
ABUW_3535	phaC	pH adaptation potassium efflux system protein C	-0.503113	0.000521078	N	-1.09437	1.06e-13	Y	-0.26512	0.0948895	N	4.9e-07	0.999532	N	1	CDS	Ion transport		P	Monovalent cation H antiporter subunit C
ABUW_3536	phaD	pH adaptation potassium efflux system transmem brane protein D	-0.437908	0.00210263	N	-1.27943	2.94e-19	Y	-0.253664	0.0990256	N	0.00584989	0.968849	N	1	CDS	Ion transport	GO:0003674,GO:0005215,GO:0005451,GO:0005575,GO:0006810,GO:0006811,GO:0006812,GO:0006813,GO:0006818,GO:0006885,GO:0008150,GO:0008324,GO:0009987,GO:0015075,GO:0015077,GO:0015078,GO:0015079,GO:0015291,GO:0015297,GO:0015298,GO:0015299,GO:0015386,GO:0015491,GO:0015672,GO:0015992,GO:0016020,GO:0022804,GO:0022821,GO:0022857,GO:0022890,GO:0022891,GO:0022892,GO:0030001,GO:0034220,GO:0042592,GO:0044699,GO:…	P	Monovalent cation H antiporter subunit D
ABUW_3537	phaE	pH adaptation potassium efflux system transmem brane protein E	-0.535326	0.000263657	N	-1.26812	1.72e-17	Y	-0.410258	0.00732598	N	-0.123909	0.457211	N	1	CDS	Ion transport		P	antiporter
ABUW_3538	phaF	pH adaptation potassium efflux system protein F	-0.588378	6.71e-05	N	-1.20646	2.22e-15	Y	-0.421007	0.00741033	N	-0.136869	0.42894	N	1	CDS	Ion transport	GO:0005575,GO:0005623,GO:0005886,GO:0016020,GO:0044464,GO:0071944	P	Multiple resistance and pH regulation protein F
ABUW_3539	phaG	pH adaptation potassium efflux system protein G	-0.50927	0.00089046	N	-1.10473	6.23e-13	Y	-0.259433	0.12894	N	-0.104073	0.595814	N	1	CDS	Ion transport	GO:0005575,GO:0005623,GO:0005886,GO:0016020,GO:0044464,GO:0071944	P	monovalent cation H antiporter subunit G
ABUW_3550	pilC	pilin biogenesis protein	-0.457658	0.379714	N	-0.208787	0.668969	N	-1.12229	0.0186133	Y	-0.778142	0.081289	N	1	CDS		GO:0005575,GO:0005623,GO:0005886,GO:0006810,GO:0008104,GO:0008150,GO:0009297,GO:0009306,GO:0009987,GO:0015031,GO:0015628,GO:0016020,GO:0016043,GO:0022607,GO:0030030,GO:0030031,GO:0030255,GO:0032940,GO:0033036,GO:0043711,GO:0044085,GO:0044097,GO:0044464,GO:0044699,GO:0044763,GO:0044765,GO:0045184,GO:0046903,GO:0051179,GO:0051234,GO:0051641,GO:0051649,GO:0055085,GO:0071702,GO:0071806,GO:0071840,GO:…	U	type IV pilin biogenesis protein
ABUW_3553		integral membrane protein DUF6	0.519971	0.00081904	N	1.08793	8.46e-13	Y	-0.11139	0.593564	N	-0.345675	0.0253388	N	1	CDS			S	Integral membrane protein DUF6
ABUW_3571		lipoprotein, putative	-0.689614	0.0210908	N	0.482306	0.0713281	N	-0.99941	0.000534653	N	-1.31377	5.64e-06	Y	1	CDS		NA	NA	NA
ABUW_3575		serine hydrolase family protein	0.428002	0.337241	N	0.222154	0.657584	N	1.04082	0.00747859	Y	1.17724	1.67e-06	Y	2	CDS			S	Pfam:DUF1234
ABUW_3582		DUF1311 domain-containing protein	0.586004	1.59e-05	N	0.848278	3.01e-09	N	0.784045	6.21e-05	N	1.19316	1.11e-24	Y	1	CDS			S	Protein of unknown function (DUF1311)
ABUW_3587		hypothetical protein	0.285787	0.439672	N	0.551825	0.15069	N	0.255274	0.63636	N	1.17313	0.000126248	Y	1	CDS		NA	NA	NA
ABUW_3588		lipoprotein, putative	0.493687	0.0227419	N	0.747416	0.00382365	N	-0.117296	0.8101	N	1.00874	0.000168158	Y	1	CDS		NA	NA	NA
ABUW_3622		transcriptional regulator, AcrR family	-1.55245	3.09e-09	Y	-0.151277	0.58808	N	-0.236406	0.825337	N	-0.402612	0.157632	N	1	CDS			K	TetR family transcriptional Regulator
ABUW_3632	feoB	ferrous iron transport protein B	1.0412	1.29e-16	Y	0.583621	8.44e-05	N	0.323183	0.0801981	N	0.155252	0.29824	N	1	CDS	Iron acquistion	GO:0005575,GO:0005623,GO:0005886,GO:0016020,GO:0044464,GO:0071944	P	Ferrous iron transport protein b
ABUW_3633	feoA	iron transporter	1.08444	4.21e-17	Y	0.429625	0.00610147	N	1.16885	5.84e-10	Y	0.206905	0.263136	N	2	CDS	Iron acquistion		P	Fe2 transport system protein A
ABUW_3659		sulfate permease	2.0054	9.04e-58	Y	3.0793	4e-44	Y	-0.111747	0.548477	N	-0.386168	0.00610628	N	2	CDS	Transport: sulphate		P	Sulfate transporter
ABUW_3661		ISPpu12 transposase	2.25687	4.47e-51	Y	3.35462	3.13e-36	Y	0.600164	0.113438	N	0.543349	0.00926987	N	2	CDS			L	Transposase
ABUW_3663	lspA	ISPpu12 lipoprotein signal peptidase	0.635883	0.0088848	N	2.07984	2.22e-05	Y	-0.116472	0.764229	N	-0.0850033	0.830239	N	1	CDS		GO:0005575,GO:0005623,GO:0005886,GO:0016020,GO:0044464,GO:0071944	M, U	This protein specifically catalyzes the removal of signal peptides from prolipoproteins (By similarity)
ABUW_3664	cadA	heavy metal detoxification protein	1.37925	2.05e-06	Y	1.72112	1.87e-08	Y	0.897025	0.0640572	N	1.07868	2.31e-05	Y	3	CDS	Metal resistance		P	efflux system
ABUW_3665	cadR	Cd(II)/Pb(II)-responsive transcriptional regulator	0.984752	1.31e-11	N	1.08367	2.49e-08	Y	0.757441	0.000996509	N	1.08847	2.66e-15	Y	2	CDS	Metal resistance		K	Transcriptional regulator
ABUW_3692		trimeric intracellular cation channel family protein	0.0507799	0.807911	N	1.02597	2.57e-11	Y	-0.409673	0.0293475	N	-0.571818	0.000334127	N	1	CDS		GO:0005575,GO:0005623,GO:0005886,GO:0016020,GO:0044464,GO:0071944	S	membrane
ABUW_3696		TIGR00730 family Rossman fold protein	0.428696	0.00960221	N	-0.232704	0.168981	N	0.886414	4.69e-11	N	1.1829	5.37e-24	Y	1	CDS			S	Rossmann fold nucleotide-binding protein
ABUW_3706		DUF2938 domain-containing protein	0.770966	0.0060325	N	1.52998	1.42e-10	Y	0.0440592	0.911973	N	0.914931	1.73e-08	N	1	CDS			S	Protein of unknown function (DUF2938)
ABUW_3707		NADPH-dependent fmn reductase	0.623612	0.00795918	N	1.46137	2.85e-11	Y	-0.0697666	0.805366	N	0.868974	3.77e-09	N	1	CDS			S	Nadph-dependent fmn reductase
ABUW_3710		putative acetyltransferase	0.0850001	0.740089	N	1.2064	3.12e-09	Y	-0.358222	0.123217	N	-0.38549	0.0344117	N	1	CDS			S	Aminoglycoside 2'-N-acetyltransferase(AAC(2')-Ib)
ABUW_3712		23S ribosomal RNA	2.31721	0.373313	N	0.350313	0.764377	N	1.52168	0.000390251	Y	2.00054	0.0701736	N	1	rRNA		NA	NA	NA
ABUW_3715		16S ribosomal RNA	2.15585	0.391052	N	0.262982	0.782309	N	1.41486	0.0334275	Y	1.79485	0.0269082	Y	2	rRNA		NA	NA	NA
ABUW_3733	atpG	ATP synthase F1, gamma subunit AtpG	-0.215863	0.173014	N	0.116097	0.615233	N	-1.02629	1.15e-15	Y	-0.342084	0.00626742	N	1	CDS		GO:0003674,GO:0003824,GO:0005215,GO:0005575,GO:0005618,GO:0005622,GO:0005623,GO:0005737,GO:0005886,GO:0006139,GO:0006152,GO:0006163,GO:0006164,GO:0006195,GO:0006200,GO:0006725,GO:0006753,GO:0006754,GO:0006793,GO:0006796,GO:0006807,GO:0006810,GO:0006811,GO:0006812,GO:0006818,GO:0008150,GO:0008152,GO:0008324,GO:0009056,GO:0009058,GO:0009116,GO:0009117,GO:0009119,GO:0009123,GO:0009124,GO:0009125,GO:…	C	Produces ATP from ADP in the presence of a proton gradient across the membrane. The gamma chain is believed to be important in regulating ATPase activity and the flow of protons through the CF(0) complex (By similarity)
ABUW_3734	atpA	ATP synthase F1, alpha subunit	-0.204911	0.191664	N	0.168234	0.382263	N	-1.02601	1.07e-15	Y	-0.317446	0.0111542	N	1	CDS		GO:0003674,GO:0003824,GO:0005215,GO:0005575,GO:0005618,GO:0005622,GO:0005623,GO:0005737,GO:0005886,GO:0006139,GO:0006152,GO:0006163,GO:0006164,GO:0006195,GO:0006200,GO:0006725,GO:0006753,GO:0006754,GO:0006793,GO:0006796,GO:0006807,GO:0006810,GO:0006811,GO:0006812,GO:0006818,GO:0008150,GO:0008152,GO:0008324,GO:0009056,GO:0009058,GO:0009116,GO:0009117,GO:0009119,GO:0009123,GO:0009124,GO:0009125,GO:…	C	Produces ATP from ADP in the presence of a proton gradient across the membrane. The alpha chain is a regulatory subunit (By similarity)
ABUW_3739	atpI	ATP synthase F0, I subunit	0.254465	0.119805	N	1.08941	2.2e-14	Y	-0.376814	0.0368777	N	-0.316793	0.0139494	N	1	CDS		GO:0003674,GO:0003824,GO:0005215,GO:0005575,GO:0005623,GO:0005886,GO:0006139,GO:0006152,GO:0006163,GO:0006164,GO:0006195,GO:0006200,GO:0006725,GO:0006753,GO:0006754,GO:0006793,GO:0006796,GO:0006807,GO:0006810,GO:0006811,GO:0006812,GO:0006818,GO:0008150,GO:0008152,GO:0008324,GO:0009056,GO:0009058,GO:0009116,GO:0009117,GO:0009119,GO:0009123,GO:0009124,GO:0009125,GO:0009126,GO:0009127,GO:0009128,GO:…	C	ATP synthase
ABUW_3808	prpB	methylisocitrate lyase	1.34011	4.04e-20	Y	-0.45894	0.00256132	N	0.644024	8.16e-05	N	0.200776	0.175523	N	1	CDS		GO:0000287,GO:0003674,GO:0003824,GO:0005488,GO:0006082,GO:0006091,GO:0006113,GO:0006629,GO:0006631,GO:0008150,GO:0008152,GO:0009056,GO:0009062,GO:0009987,GO:0015980,GO:0016042,GO:0016054,GO:0016829,GO:0016830,GO:0016833,GO:0019541,GO:0019543,GO:0019626,GO:0019629,GO:0019752,GO:0032787,GO:0043167,GO:0043169,GO:0043436,GO:0044237,GO:0044238,GO:0044242,GO:0044248,GO:0044255,GO:0044281,GO:0044282,GO:…	G	2-methylisocitrate lyase
ABUW_3809		transcriptional regulator, GntR family	2.1167	3.63e-56	Y	0.449962	0.00403983	N	1.57095	4.48e-18	Y	0.0773534	0.772245	N	2	CDS		GO:0001071,GO:0003674,GO:0003700,GO:0006355,GO:0008150,GO:0009889,GO:0010468,GO:0010556,GO:0019219,GO:0019222,GO:0031323,GO:0031326,GO:0050789,GO:0050794,GO:0051171,GO:0051252,GO:0060255,GO:0065007,GO:0080090,GO:2000112,GO:2001141	K	GntR Family Transcriptional Regulator
ABUW_3810	araT	aromatic-amino-acid aminotransferase	0.0595947	0.789505	N	-1.04331	1.32e-13	Y	0.106625	0.643786	N	0.219134	0.116209	N	1	CDS		GO:0003674,GO:0003824,GO:0004838,GO:0005488,GO:0005575,GO:0005622,GO:0005623,GO:0005737,GO:0006082,GO:0006520,GO:0006531,GO:0006532,GO:0006551,GO:0006558,GO:0006570,GO:0006571,GO:0006725,GO:0006807,GO:0008150,GO:0008152,GO:0008483,GO:0008652,GO:0008793,GO:0009058,GO:0009066,GO:0009067,GO:0009072,GO:0009073,GO:0009081,GO:0009082,GO:0009094,GO:0009095,GO:0009098,GO:0009987,GO:0016053,GO:0016740,GO:…	E	Aromatic amino acid aminotransferase
ABUW_3821		Spore coat polysaccharide biosynthesis protein spsC	-0.325922	0.0322668	N	-1.08947	1.22e-13	Y	-0.628686	2.25e-06	N	0.0298367	0.898976	N	1	CDS		GO:0000271,GO:0003674,GO:0003824,GO:0005488,GO:0005975,GO:0005976,GO:0006629,GO:0006643,GO:0006644,GO:0006664,GO:0006793,GO:0006796,GO:0008150,GO:0008152,GO:0008483,GO:0008610,GO:0008654,GO:0009058,GO:0009059,GO:0009245,GO:0009247,GO:0009311,GO:0009312,GO:0009636,GO:0009987,GO:0016051,GO:0016740,GO:0016769,GO:0019637,GO:0030170,GO:0042221,GO:0043167,GO:0043168,GO:0043170,GO:0044237,GO:0044238,GO:…	E	DegT DnrJ EryC1 StrS aminotransferase
ABUW_3822		Bacterial transferase hexapeptide (three repea ts) family protein	-0.261902	0.0825487	N	-1.2034	1.27e-17	Y	-0.549867	4.97e-05	N	-0.0172257	0.918951	N	1	CDS			S	Transferase
ABUW_3823		putative UDP-galactose phosphate transferase ( WeeH)	-0.279963	0.0645898	N	-1.0671	4.52e-14	Y	-0.79246	1.87e-09	N	-0.166679	0.264328	N	1	CDS			M	Transferase
ABUW_3825		oligosaccharide repeat unit polymerase	-0.463448	0.00517015	N	-1.45115	6.94e-16	Y	-0.98567	2.74e-07	N	-0.707272	1.19e-05	N	1	CDS		NA	NA	NA
ABUW_3835	fklB	immunoreactive 21 kD antigen PG10	-0.462534	0.00173696	N	-1.11309	5.6e-15	Y	-0.418394	0.00408425	N	0.518432	0.00565997	N	1	CDS		GO:0000413,GO:0003674,GO:0003755,GO:0003824,GO:0005488,GO:0005527,GO:0005528,GO:0005575,GO:0005623,GO:0006457,GO:0006464,GO:0008144,GO:0008150,GO:0008152,GO:0009987,GO:0016020,GO:0016853,GO:0016859,GO:0018193,GO:0018208,GO:0019538,GO:0036211,GO:0042026,GO:0042597,GO:0043170,GO:0043412,GO:0044237,GO:0044238,GO:0044260,GO:0044267,GO:0044464,GO:0071704,GO:0097159,GO:1901363	O	Peptidyl-prolyl cis-trans isomerase
ABUW_3843		putative oxidoreductase	-0.08328	0.740089	N	-1.12689	1.15e-11	Y	0.700334	1.04e-05	N	0.171422	0.305172	N	1	CDS			C	Oxidoreductase FAD-binding domain
ABUW_3865		putative flavoprotein	0.546999	6.71e-05	N	0.183088	0.276954	N	0.760265	1.13e-08	N	1.0231	2.42e-18	Y	1	CDS			S	Flavoprotein
ABUW_3868		23S ribosomal RNA	2.31721	0.373313	N	0.350313	0.764377	N	1.52168	0.000390251	Y	2.00054	0.0701736	N	1	rRNA		NA	NA	NA
ABUW_3874		lipoprotein, putative	0.33776	0.265413	N	-0.151056	0.657539	N	1.09887	1.64e-07	Y	0.92451	3.8e-06	N	1	CDS		NA	NA	NA
ABUW_3875		lipoprotein, putative	1.77712	6.28e-45	Y	2.14165	6.43e-50	Y	0.842373	2.89e-09	N	1.54476	7.87e-38	Y	3	CDS		NA	NA	NA
ABUW_3878	grpE	co-chaperone GrpE	-0.300253	0.0529891	N	-1.49913	4.42e-26	Y	-0.0722665	0.727256	N	-0.397913	0.00124484	N	1	CDS		GO:0005575,GO:0005622,GO:0005623,GO:0005737,GO:0006457,GO:0006950,GO:0008150,GO:0008152,GO:0009266,GO:0009408,GO:0009628,GO:0009987,GO:0019538,GO:0043170,GO:0043335,GO:0044237,GO:0044238,GO:0044260,GO:0044267,GO:0044424,GO:0044464,GO:0050896,GO:0071704	O	Participates actively in the response to hyperosmotic and heat shock by preventing the aggregation of stress-denatured proteins, in association with DnaK and GrpE. It is the nucleotide exchange factor for DnaK and may function as a thermosensor. Unfolded proteins bind initially to DnaJ
ABUW_3879	dnaK	chaperone protein DnaK	-0.314093	0.0347156	N	-1.41083	6.05e-24	Y	-0.190579	0.226578	N	-0.324983	0.00746344	N	1	CDS		GO:0003674,GO:0005488,GO:0005575,GO:0005622,GO:0005623,GO:0005737,GO:0005886,GO:0006457,GO:0006950,GO:0008150,GO:0008152,GO:0008270,GO:0009266,GO:0009408,GO:0009628,GO:0009987,GO:0016020,GO:0019538,GO:0043167,GO:0043169,GO:0043170,GO:0043335,GO:0044237,GO:0044238,GO:0044260,GO:0044267,GO:0044424,GO:0044464,GO:0046872,GO:0046914,GO:0050896,GO:0071704,GO:0071944	O	Acts as a chaperone (By similarity)
ABUW_3898		transglycosylase-associated protein	0.334024	0.454189	N	0.00601129	0.963462	N	1.34202	1.16e-05	Y	1.10469	2.59e-05	Y	2	CDS			S	Transglycosylase-associated protein

## Sheet: Full_results
Locus tag	Gene name	Annotation	SPD_log2FC	SPD_padj	SPM_log2FC	SPM_padj	PUT_log2FC	PUT_padj	CAD_log2FC	CAD_padj	Type
ABUW_0001	dnaA	chromosomal replication initiator protein DnaA	-0.227521	0.144604	-0.0498316	0.806988	-0.202786	0.189136	-0.332453	0.00846438	CDS
ABUW_0002	dnaN	DNA polymerase III, beta subunit	-0.195885	0.233155	-0.0813252	0.668969	-0.230309	0.137312	-0.230133	0.0834911	CDS
ABUW_0003	recF	DNA replication, recombination and repair prot ein	0.0421896	0.856282	0.072566	0.707524	0.0755914	0.74765	-0.231391	0.0996166	CDS
ABUW_0004	gyrB	DNA gyrase, B subunit	-0.0485186	0.806286	-0.16737	0.326225	-0.0209381	0.932884	-0.0137853	0.940734	CDS
ABUW_0005		cytochrome b562	-0.134525	0.432414	-0.121822	0.48025	0.0779396	0.725378	-0.0179462	0.910662	CDS
ABUW_0006		DedA family protein	-0.0248492	0.953052	-0.348984	0.0571868	0.105138	0.684496	-0.144416	0.472087	CDS
ABUW_0007		ABC transporter, ATP-binding protein	0.0677597	0.725572	0.426195	0.00576187	-0.259239	0.118522	-0.318151	0.0243528	CDS
ABUW_0008		RND type efflux pump	-0.11391	0.724341	-0.148242	0.569977	0.367994	0.129894	0.0422505	0.860767	CDS
ABUW_0009		RND type efflux pump	-0.0118095	0.957501	-1.27921	2.94e-19	0.678956	4.35e-07	0.361175	0.00388036	CDS
ABUW_0010	adeT	RND type efflux pump	-0.205432	0.324668	-0.799596	5.04e-06	0.291745	0.16895	-0.1203	0.728936	CDS
ABUW_0011		iron-sulfur cluster assembly accessory protein	0.367888	0.0164343	-0.10419	0.578044	0.667145	0.0101519	-0.0353184	0.829897	CDS
ABUW_0012		epoxide hydrolase	0.00132425	0.996636	0.359101	0.0571868	0.145015	0.605585	-0.195195	0.344662	CDS
ABUW_0013	anmK	anhydro-N-acetylmuramic acid kinase	0.154483	0.373313	0.249036	0.133184	0.147375	0.411047	0.164481	0.267579	CDS
ABUW_0014	tyrS	tyrosyl-tRNA synthetase	-0.134853	0.440072	0.242145	0.143962	-0.456061	0.00158659	0.0520382	0.790425	CDS
ABUW_0015		16S ribosomal RNA	2.15585	0.391052	0.262982	0.782309	1.4145	0.0334275	1.79485	0.0269082	rRNA
ABUW_0016		tRNA-Ile	-0.111987	0.553893	0.398152	0.0589934	-0.407001	0.00801568	-0.738288	2.89e-09	tRNA
ABUW_0017		tRNA-Ala	0.116907	0.618628	0.523267	0.0019651	-0.366346	0.125959	-0.628813	0.000200254	tRNA
ABUW_0018		23S ribosomal RNA	2.31784	0.373313	0.351003	0.764377	1.5223	0.000390251	2.0013	0.0701736	rRNA
ABUW_0019		5S ribosomal RNA	0.502271	0.285686	0.257861	0.570114	0.789375	0.184773	0.691042	0.0914686	rRNA
ABUW_0020		glutathione S-transferase	-0.313454	0.0761765	-0.121834	0.525434	-0.323424	0.0651021	-0.152622	0.375368	CDS
ABUW_0021		hypothetical protein	0.000929938	0.986908	0.232549	0.17229	0.0335768	0.888263	0.317006	0.0269082	CDS
ABUW_0022		sodium-and chloride-dependent transporter	0.139981	0.435683	-0.196016	0.218823	0.84342	1.91e-10	0.328444	0.00960448	CDS
ABUW_0023		hypothetical protein	-0.0365758	0.893468	-0.00648718	0.983549	0.789965	1.63e-07	0.159728	0.404012	CDS
ABUW_0024	sun	ribosomal RNA small subunit methyltransferase B	0.231613	0.163563	-0.0775064	0.701995	-0.240845	0.139078	-0.0831171	0.628325	CDS
ABUW_0025	fmt	methionyl-tRNA formyltransferase	0.170523	0.331228	-0.181872	0.313047	-0.123694	0.537526	-0.0830323	0.646088	CDS
ABUW_0026	ilvD	dihydroxy-acid dehydratase	0.160876	0.343022	-0.0800671	0.654172	-0.143672	0.404839	0.23204	0.0845676	CDS
ABUW_0027		hypothetical protein	0.163351	0.344203	0.0724775	0.700513	-0.0781174	0.72087	0.0909865	0.595799	CDS
ABUW_0028		sulfite exporter TauE/SafE family protein	0.575609	0.00302462	1.02382	2.79e-09	0.0149174	0.966107	-0.0328684	0.93916	CDS
ABUW_0029		transcriptional regulator, LysR family	0.33543	0.0790583	0.448069	0.00786074	0.389571	0.0285589	0.161325	0.385456	CDS
ABUW_0030		uracil-xanthine permease	0.0495781	0.864706	0.836483	1.19e-07	-0.191829	0.345624	-0.450511	0.00540822	CDS
ABUW_0031	ppc	phosphoenolpyruvate carboxylase	-0.0408475	0.9262	-0.213092	0.44947	-0.5902	0.00146008	0.575992	0.0484139	CDS
ABUW_0032		hypothetical protein	0.19722	0.689291	-0.280536	0.624092	0.075729	0.930947	-0.289524	0.608053	CDS
ABUW_0033		transcriptional regulator, TetR family	0.0360981	0.864944	-0.280327	0.123054	0.0850802	0.725831	0.0722218	0.72265	CDS
ABUW_0034		secretion protein HlyD	-0.0915983	0.618628	-0.0160362	0.919835	-0.168289	0.30405	0.38896	0.00356617	CDS
ABUW_0035		RND efflux transporter	-0.0587826	0.759297	-0.130167	0.447832	-0.250541	0.10145	0.32198	0.0109902	CDS
ABUW_0036		hypothetical protein	0.0130404	0.989621	0.204516	0.262015	-0.327391	0.0471895	-0.351282	0.0174092	CDS
ABUW_0037	dnaJ	chaperone protein DnaJ	-0.00928637	0.964774	-0.325974	0.0383563	-0.2237	0.172615	-0.419968	0.000740891	CDS
ABUW_0038		hypothetical protein	-0.325346	0.39374	0.00896237	1	-0.448592	0.25419	-0.653539	0.0700805	CDS
ABUW_0039	dapB	dihydrodipicolinate reductase	0.320101	0.0411463	0.190408	0.277061	0.23086	0.155412	0.372046	0.00449687	CDS
ABUW_0040		hypothetical protein	0.246551	0.149091	0.288701	0.0870425	0.0663405	0.778072	0.379953	0.00668327	CDS
ABUW_0041		major facilitator family transporter	-0.103063	0.643525	0.38014	0.0200512	-0.211265	0.282307	0.225221	0.147485	CDS
ABUW_0042	alrA	aldo/keto reductase	0.0361262	0.883261	0.579045	0.000280681	-0.192443	0.340675	0.429743	0.00416327	CDS
ABUW_0043		transcriptional regulator, LysR family	-0.162243	0.439326	0.147664	0.460965	0.0170913	0.937683	0.0835022	0.701621	CDS
ABUW_0044		hypothetical protein	-0.129324	0.693961	-0.0435232	0.9143	-0.00666327	1	0.178233	0.537464	CDS
ABUW_0045		transcriptional regulator, GntR family	-0.0228268	0.914513	0.138836	0.52174	0.00594544	0.997381	0.142571	0.485245	CDS
ABUW_0046		hypothetical protein	0.160966	0.637805	0.13553	0.748447	-0.67165	0.00164307	0.686417	0.087996	CDS
ABUW_0047	tag	DNA-3-methyladenine glycosylase 1	0.353114	0.0676643	0.356797	0.0416184	-0.183367	0.330546	0.221744	0.364327	CDS
ABUW_0048		hypothetical protein	0.502088	0.0619861	0.538986	0.0220269	-0.0459931	0.895112	-0.0150874	0.956278	CDS
ABUW_0049		peptidase	0.572361	0.00101552	0.594266	0.000520048	-0.166374	0.458282	0.0600813	0.858618	CDS
ABUW_0050	mutY	A/G-specific adenine glycosylase	0.480391	0.0026427	0.461708	0.00414429	-0.111882	0.593884	-0.359052	0.0196646	CDS
ABUW_0051		histidine triad protein	-0.0274975	0.928392	-0.3007	0.0584639	0.151042	0.387235	0.603791	4.88e-07	CDS
ABUW_0052		dienelactone hydrolase	0.0445111	0.790546	-0.30885	0.0524659	0.368664	0.0100579	0.887834	2.05e-14	CDS
ABUW_0053		UPF0391 membrane protein	0.507965	0.148699	-0.305501	0.555725	1.33662	7.86e-05	1.00154	0.000285893	CDS
ABUW_0054		hypothetical protein	0.531712	0.00141386	0.460443	0.00674338	0.0884477	0.73285	0.0114732	0.951744	CDS
ABUW_0055		glucose sorbosone dehydrogenase	0.28564	0.399508	0.162021	0.61852	1.00076	0.00031681	1.64383	1.42e-26	CDS
ABUW_0056		ATPase, AAA family	0.339004	0.0605743	0.143729	0.416544	0.615819	0.000421837	0.979148	5.89e-16	CDS
ABUW_0057		formate/nitrite transporter family	0.478242	0.00107558	-0.261567	0.126249	0.782689	2.07e-08	0.882786	7.95e-13	CDS
ABUW_0058		hypothetical protein	0.349477	0.0746765	-0.58048	0.000948657	0.071793	0.852273	-0.181215	0.366425	CDS
ABUW_0059	purC	phosphoribosylaminoimidazole-succinocarboxamid e synthase	0.0364816	0.86599	-0.209904	0.205079	-0.254525	0.0954135	-0.0364121	0.83029	CDS
ABUW_0060		hypothetical protein	0.318619	0.0366603	0.091434	0.630464	0.0862051	0.677069	0.178119	0.21465	CDS
ABUW_0061	dapA	dihydrodipicolinate synthase	0.342063	0.0224051	0.142172	0.422749	0.0998123	0.610708	0.162132	0.267293	CDS
ABUW_0062	pncA	nicotinamidase	0.218143	0.243382	0.0390311	0.86803	-0.00340217	1	0.209849	0.167656	CDS
ABUW_0063		bile acid:sodium symporter	-0.00661439	1	-0.0342809	0.891836	-0.261684	0.167682	0.102933	0.658297	CDS
ABUW_0064		MATE family drug transporter	-0.816081	8.36e-06	-0.219702	0.272991	-0.323364	0.408922	-0.600905	0.00108998	CDS
ABUW_0065		hypothetical protein	-0.733059	0.00304759	-0.0269105	0.935743	-0.678974	0.0661721	-0.550463	0.0298703	CDS
ABUW_0066	hppD	4-hydroxyphenylpyruvate dioxygenase	0.723162	0.0286123	-1.10276	0.0178161	1.12277	0.00490825	-0.0125107	0.972582	CDS
ABUW_0067	hmgR	transcriptional regulator, IclR family	-0.10757	0.552669	-0.56353	0.000544425	0.138412	0.584302	0.0246991	0.933105	CDS
ABUW_0068		glyoxalase/bleomycin resistance protein/dioxyg enase	0.0298328	0.985825	-2.58416	0.000110917	1.31577	0.0215387	-0.0496909	0.932755	CDS
ABUW_0069	maiA	maleylacetoacetate isomerase	0.18121	0.725337	-2.43791	2.15e-05	1.47545	0.00101373	0.0203203	0.975028	CDS
ABUW_0070	fahA	fumarylacetoacetase	0.657802	0.0750237	-1.87952	0.000704882	1.69908	2.01e-07	0.071715	0.905086	CDS
ABUW_0071	aroP1	aromatic amino acid transport protein	0.705793	0.0246177	-1.45755	0.00396193	1.36686	0.00071888	-0.035555	0.956177	CDS
ABUW_0072		peptidase M15 family	-0.0637764	0.893468	0.108545	0.816994	0.340888	0.235204	0.0928106	0.812884	CDS
ABUW_0073		CobW/P47K family protein	-0.630688	0.0142458	-0.0412863	0.886144	0.100862	0.832283	-0.497286	0.0540542	CDS
ABUW_0074		acyltransferase 3	0.0126496	0.949643	-0.330514	0.0623716	-0.246212	0.204204	-0.39806	0.0150408	CDS
ABUW_0075	hutC	histidine utilization repressor	0.432659	0.00391031	0.158454	0.389812	0.36048	0.0218406	-0.179716	0.277697	CDS
ABUW_0076		hypothetical protein	0.284175	0.0951294	0.317752	0.108694	0.34563	0.133607	-0.190647	0.23977	CDS
ABUW_0077	hutU	urocanate hydratase	1.54428	2.16e-10	-0.700933	0.000673519	2.42214	5.24e-79	0.82163	3.48e-05	CDS
ABUW_0078	hutH	histidine ammonia-lyase	1.57673	0.000121944	-0.741631	0.000258048	2.54369	4.43e-85	0.798522	9.48e-09	CDS
ABUW_0079		proline-specific permease ProY	0.929937	0.00210379	-0.326011	0.0871131	2.46493	1.43e-77	0.330024	0.0765789	CDS
ABUW_0080	hutI	imidazolonepropionase	0.457589	0.143293	-0.534388	0.0283488	2.09597	6.66e-45	0.167706	0.513966	CDS
ABUW_0081	hutG	formimidoylglutamase	0.38732	0.12114	-0.280691	0.274416	1.76229	3.31e-27	0.122848	0.634739	CDS
ABUW_0082		DUF885 domain-containing protein	-0.0287908	0.87738	-1.07983	8.29e-13	-0.0728076	0.722912	-0.449435	0.000941146	CDS
ABUW_0083		haloacid dehydrogenase	0.497871	0.00328495	-0.151976	0.455049	-0.10172	0.63975	-0.189183	0.291747	CDS
ABUW_0084	murI1	glutamate racemase	0.276788	0.121861	-0.797247	3.22e-07	-0.267372	0.185577	-0.216761	0.166782	CDS
ABUW_0085		hypothetical protein	0.250516	0.567314	0.586616	0.0629508	0.261056	0.608903	-0.674565	0.0730165	CDS
ABUW_0086		DNA cytosine methyltransferase	-0.120251	0.528319	-0.235724	0.170438	-0.319734	0.050612	-0.5159	0.000168158	CDS
ABUW_0087		histidine kinase	-0.358321	0.0227114	-0.857057	4.71e-08	-0.693959	2.73e-05	-0.355064	0.00650969	CDS
ABUW_0088		hypothetical protein	-0.300732	0.335469	-0.847287	0.00225482	-0.754219	0.00500077	-0.384781	0.12945	CDS
ABUW_0089	glmS	glutamine-fructose-6-phosphate transaminase (i somerizing)	0.101847	0.567188	-0.279925	0.0748582	-0.418685	0.00294443	0.169038	0.233218	CDS
ABUW_0090	glmU	UDP-N-acetylglucosamine diphosphorylase/glucos amine-1- phosphate N-acetyltransferase	0.164064	0.327814	-0.270756	0.0885141	-0.244058	0.111664	0.0841362	0.596165	CDS
ABUW_0091	pgpA	phosphatidylglycerophosphatase A	0.371116	0.0111998	-0.100532	0.614994	0.300873	0.0485035	0.312976	0.0155883	CDS
ABUW_0092	thiL	thiamine-monophosphate kinase	0.250945	0.131929	0.0192737	0.944293	-0.113547	0.512098	0.0130568	0.974174	CDS
ABUW_0093	nusB	transcription antitermination factor NusB	0.0689094	0.746741	0.146275	0.433406	-0.440607	0.00207886	-0.188058	0.19971	CDS
ABUW_0094	ribH	6,7-dimethyl-8-ribityllumazine synthase	0.0225822	0.931199	0.074043	0.727558	-0.391604	0.00645541	-0.0254824	0.863374	CDS
ABUW_0095	ribB1	3,4-dihydroxy-2-butanone 4-phosphate synthase	0.141671	0.418293	0.259259	0.112368	-0.232047	0.128233	-0.0057848	0.965811	CDS
ABUW_0096		hypothetical protein	0.383464	0.00793996	0.0945844	0.609848	0.136786	0.431027	0.274001	0.038623	CDS
ABUW_0097	serB	phosphoserine phosphatase	0.294419	0.0628777	0.157017	0.387425	0.178319	0.312422	0.163824	0.266071	CDS
ABUW_0098		hypothetical protein	-0.654412	8.83e-07	-0.809579	3.04e-08	-0.257881	0.183951	-0.533486	1.19e-05	CDS
ABUW_0099		hypothetical protein	0.00814359	0.960332	-0.24012	0.145644	0.441126	0.00157146	0.597387	6.13e-07	CDS
ABUW_0100	dtd	D-tyrosyl-tRNA(Tyr) deacylase	0.20569	0.313236	0.311849	0.0893655	0.207324	0.33245	0.00407974	0.956278	CDS
ABUW_0101	pncB	nicotinate phosphoribosyltransferase	0.16663	0.345115	-0.22605	0.166045	-0.0966295	0.613216	-0.0202528	0.901816	CDS
ABUW_0102		hypothetical protein	0.305835	0.0612888	0.0599648	0.782763	0.126882	0.534494	0.0891506	0.623997	CDS
ABUW_0103	psd	phosphatidylserine decarboxylase	-0.0275225	0.907882	-0.108851	0.572445	-0.224845	0.17826	-0.297642	0.0300401	CDS
ABUW_0104		alpha/beta fold hydrolase	-0.308685	0.0520881	-1.14017	8.53e-16	-0.139939	0.434967	0.299007	0.0220488	CDS
ABUW_0105	phoR	phosphate regulon sensor kinase PhoR	0.143719	0.43059	0.134555	0.48025	-0.246618	0.134982	-0.00573627	0.961327	CDS
ABUW_0106	phoB	phosphate regulon transcriptional regulatory p rotein PhoB	0.347367	0.025072	0.748315	3.7e-07	0.0171948	0.963453	0.372894	0.00509716	CDS
ABUW_0107		transcriptional regulator, TetR family	0.331743	0.0645898	0.406222	0.0160837	0.0860834	0.724306	0.0825142	0.7031	CDS
ABUW_0108		short-chain dehydrogenase/reductase	-0.523594	0.000749051	-0.621831	6.95e-05	-0.0762528	0.725378	0.339656	0.0334526	CDS
ABUW_0109		MATE efflux family protein	0.199854	0.203974	-0.408643	0.00829245	0.427138	0.00265874	0.741386	3.68e-10	CDS
ABUW_0110		putative aminotransferase	0.333244	0.0850373	0.273558	0.1255	0.457358	0.00678488	1.1279	6.87e-19	CDS
ABUW_0111		hypothetical protein	0.214634	0.168673	0.210543	0.190266	0.342609	0.0162556	0.766657	7.84e-11	CDS
ABUW_0112		hypothetical protein	0.236414	0.128408	0.488746	0.000988256	0.196886	0.210245	0.74092	2.99e-08	CDS
ABUW_0113		hypothetical protein	0.354382	0.01962	0.430793	0.00478346	0.491276	0.000599377	0.982463	3.08e-16	CDS
ABUW_0114	gshA	glutamate--cysteine ligase	-0.0980955	0.618609	-0.0223582	0.935743	-0.000768217	1	0.0994424	0.547738	CDS
ABUW_0115	dsbB	disulfide bond formation protein	0.114463	0.555385	0.566935	0.000283525	-0.051273	0.852273	0.197844	0.21625	CDS
ABUW_0116		hypothetical protein	-0.101702	0.549412	0.528372	0.000460704	-0.641313	3.8e-06	-0.566296	3.95e-06	CDS
ABUW_0117		hypothetical protein	-0.42763	0.0114676	-0.892243	1.24e-06	-0.954881	2.55e-07	-0.751435	4.45e-07	CDS
ABUW_0118		hypothetical protein	-0.842664	0.000146856	-0.524448	0.0114744	-0.924961	0.00550525	-0.706425	0.00413994	CDS
ABUW_0119		hypothetical protein	-0.386581	0.0313397	-0.624997	0.000196401	-0.698398	4.39e-05	-0.511709	0.00108954	CDS
ABUW_0120		DUF1311 domain-containing protein	-0.833415	0.0039429	-1.33903	2.81e-06	-1.37911	9.26e-07	-1.12811	6.78e-06	CDS
ABUW_0121		SH3 domain-containing protein	-0.472652	0.0194016	-1.05959	3.8e-07	-0.888171	0.00104173	-0.791542	2.31e-05	CDS
ABUW_0122		PGAP1 family protein	0.188859	0.307789	0.152823	0.417536	0.188922	0.308455	0.116869	0.514925	CDS
ABUW_0123		putative esterase	-0.225129	0.19562	-0.352634	0.0305518	-0.12153	0.53837	0.174184	0.28092	CDS
ABUW_0124	parE	DNA topoisomerase IV, B subunit	0.0337104	0.874638	-0.121155	0.504798	-0.100601	0.610708	0.231574	0.0905614	CDS
ABUW_0125	allA	ureidoglycolate hydrolase	-0.272081	0.192921	-0.315772	0.0874373	-0.080069	0.775436	-0.260395	0.146626	CDS
ABUW_0126	allC	allantoicase	-0.124896	0.577677	-0.25372	0.202381	0.236353	0.260513	0.166472	0.408821	CDS
ABUW_0127		monooxygenase, FAD-binding	-0.680092	0.0275504	-0.165033	0.472006	-0.187989	0.731704	-0.21676	0.741217	CDS
ABUW_0128		hypothetical protein	-0.326158	0.0547346	0.253563	0.160863	-0.587516	0.000304184	-0.792286	2.41e-08	CDS
ABUW_0129		uracil-xanthine permease	-0.207394	0.313446	-0.33022	0.0718869	-0.0135032	0.98782	-0.0174665	0.956278	CDS
ABUW_0130	uraH1	transthyretin	-0.0421106	0.921593	-0.230155	0.419386	-0.0448176	0.96526	0.111375	0.755279	CDS
ABUW_0131		2-oxo-4-hydroxy-4-carboxy-5-ureidoimidazoline decarboxylase	-0.148467	0.69327	-0.063987	0.841925	0.1495	0.723303	-0.530013	0.100008	CDS
ABUW_0132		polysaccharide deacetylase	-0.224029	0.295821	-0.111548	0.584261	-0.21899	0.330326	0.171137	0.504641	CDS
ABUW_0133		hypothetical protein	-0.0352072	0.938853	-0.275945	0.0839833	-0.0884901	0.717962	0.379281	0.00316446	CDS
ABUW_0134		hypothetical protein	0.23912	0.144181	-0.0558268	0.772867	0.0606157	0.791959	0.18841	0.207044	CDS
ABUW_0135		hypothetical protein	0.0218743	0.908522	-0.142515	0.425172	-0.17464	0.304755	0.243777	0.0704022	CDS
ABUW_0136	dsbD	thiol:disulfide interchange protein	0.0385385	0.855425	-0.530291	0.000405006	-0.152659	0.369006	0.122779	0.433698	CDS
ABUW_0137		GGDEF family protein	-0.22991	0.216429	-0.594839	0.000240435	-0.0507176	0.840518	-0.152125	0.395725	CDS
ABUW_0138	est	esterase	-0.0775602	0.709595	-0.223955	0.184561	0.122844	0.533935	0.388949	0.00334707	CDS
ABUW_0139		hypothetical protein	0.48198	0.000493015	-0.283037	0.0677961	0.906092	3.06e-12	0.854754	1.66e-13	CDS
ABUW_0140		putative arsenate reductase	-0.216871	0.53632	-0.297394	0.20481	-0.719759	0.00280778	0.12963	0.720062	CDS
ABUW_0141	xth	exodeoxyribonuclease III	0.031518	0.900505	0.0436639	0.856182	-0.141662	0.458282	0.0994965	0.582511	CDS
ABUW_0142	pyrE	orotate phosphoribosyltransferase	-0.104905	0.589966	0.0159798	0.951201	-0.329115	0.0431206	-0.279764	0.0538323	CDS
ABUW_0143		TonB-dependent receptor protein	0.870825	1.81e-09	0.661475	3.45e-05	0.0117882	1	-0.567585	0.000181098	CDS
ABUW_0144		hypothetical protein	0.423665	0.0238895	-0.181837	0.41166	0.272442	0.193726	0.0800406	0.751803	CDS
ABUW_0145	gshB	glutathione synthase	0.0960455	0.618628	-0.0239251	0.908252	-0.190074	0.28899	0.116351	0.489419	CDS
ABUW_0146	murG	undecaprenyldiphospho-muramoylpentapeptide bet a-N-acetylglucosaminyltransferase	0.480354	0.000690913	0.433478	0.00429943	-0.0489122	0.840819	0.183881	0.212715	CDS
ABUW_0147	murC	UDP-N-acetylmuramate--alanine ligase	0.359176	0.0155307	0.399561	0.00874347	-0.251047	0.105356	0.0647047	0.70949	CDS
ABUW_0148	ddlB	D-alanine--D-alanine ligase B	0.291042	0.06187	0.287454	0.0742122	-0.233707	0.134768	0.216027	0.124163	CDS
ABUW_0149	ftsQ	cell division protein FtsQ	0.229606	0.156945	0.191443	0.259556	-0.174444	0.301189	0.126438	0.405015	CDS
ABUW_0150	ftsA	cell division protein FtsA	0.203525	0.219627	0.500276	0.000729738	-0.0746523	0.718364	0.107409	0.503319	CDS
ABUW_0151	ftsZ	cell division protein FtsZ	0.264654	0.0854544	0.0403612	0.859481	0.21778	0.164224	0.327874	0.00952779	CDS
ABUW_0152	lpxC	UDP-3-O-[3-hydroxymyristoyl] N- acetylglucosam ine deacetylase	0.0966311	0.616284	0.590631	7.39e-05	-0.271622	0.0961012	-0.496395	0.0001321	CDS
ABUW_0153		hypothetical protein	-0.035181	0.865558	0.416506	0.00784158	-0.072356	0.731544	-0.118025	0.46869	CDS
ABUW_0154		peptidase, M23/M37 family (EsvJ)	0.024224	0.919343	0.251548	0.122191	0.308455	0.0439606	0.118065	0.436692	CDS
ABUW_0155	aceE	pyruvate decarboxylase E1 component	0.299003	0.0425059	0.410777	0.00569148	0.399422	0.00376792	0.8432	1.57e-13	CDS
ABUW_0156	aceF	pyruvate dehydrogenase complex dihydrolipoamid e acetyltransferase	0.386293	0.00641876	0.48623	0.000852835	0.491335	0.00134743	0.815963	1.53e-12	CDS
ABUW_0157		hypothetical protein	-0.122278	0.612393	-0.160767	0.451326	-0.0708255	0.829533	-0.122881	0.62455	CDS
ABUW_0158		hypothetical protein	0.684813	1.88e-05	1.54852	3.52e-24	-0.300731	0.115468	-0.837113	2.44e-07	CDS
ABUW_0159		TonB-dependent receptor protein	1.00911	1.28e-12	1.23894	2.47e-09	0.013866	0.99083	0.14212	0.379989	CDS
ABUW_0160		metallo-beta-lactamase family protein	-0.144969	0.653091	0.567438	0.177373	-1.04331	8.64e-05	-0.577352	0.01204	CDS
ABUW_0161		putative ferredoxin	0.0422135	0.934094	1.07573	0.0292105	-0.415705	0.101318	-0.543321	0.047006	CDS
ABUW_0162	guaB	["inosine-5'-monophosphate dehydrogenase"]	0.077649	0.689291	0.467196	0.0018826	-0.701485	1.49e-07	-0.0615198	0.765298	CDS
ABUW_0163	glmM	phosphoglucosamine mutase	0.239323	0.129348	-0.136116	0.438916	-0.0732972	0.720981	0.364117	0.0038585	CDS
ABUW_0164	pdxH	["pyridoxamine 5'-phosphate oxidase"]	0.298706	0.0553917	0.051338	0.815701	-0.213796	0.178325	0.371009	0.0040292	CDS
ABUW_0165	recJ	single-stranded-DNA-specific exonuclease RecJ	0.192441	0.278527	0.0199236	0.937277	-0.113214	0.540972	-0.0474916	0.790003	CDS
ABUW_0166		outer membrane protein	0.339011	0.017892	-0.455076	0.00458068	0.433113	0.00250412	0.721374	1.11e-06	CDS
ABUW_0167	prfB	peptide chain release factor 2	0.617462	7.5e-06	0.665637	5.58e-06	-0.133323	0.460167	-0.410062	0.00147723	CDS
ABUW_0168		hypothetical protein	0.533689	0.0285803	0.995122	3.19e-09	-0.199251	0.421951	-0.187438	0.394551	CDS
ABUW_0169		transcriptional regulator, ArsR family	0.608841	0.000121944	0.990986	2.58e-07	-0.130454	0.595022	-0.310237	0.0647047	CDS
ABUW_0170	xenB	N-ethylmaleimide reductase	0.646753	9.9e-06	1.17536	3.06e-15	-0.484286	0.00257495	-0.210912	0.187549	CDS
ABUW_0171	kdtA	3-deoxy-D-manno-2-octulosonate transferase	0.06847	0.735301	-0.324064	0.0517257	-0.0822699	0.714813	-0.0389673	0.8577	CDS
ABUW_0172		hypothetical protein	0.00342321	0.984477	-0.134885	0.522555	-0.133923	0.559767	-0.0278217	0.907295	CDS
ABUW_0173		MscS Mechanosensitive ion channel	0.174549	0.531292	0.269984	0.0959973	0.345639	0.0909843	0.799898	1.84e-08	CDS
ABUW_0174		DUF805 domain-containing protein	0.238075	0.382721	0.219904	0.33519	0.710347	3.52e-05	1.16455	7.56e-15	CDS
ABUW_0175	acsA	acetate--CoA ligase	0.35595	0.0153953	-0.976594	6.06e-12	0.916606	1.74e-12	0.890711	1.06e-14	CDS
ABUW_0176		amidase	0.137077	0.513959	0.238329	0.206675	-0.144	0.594725	0.290196	0.0980773	CDS
ABUW_0177		transcriptional regulator, AsnC/Lrp family	0.174001	0.454209	0.395013	0.0390112	0.289104	0.18767	0.0399515	0.877948	CDS
ABUW_0178		alkanesulfonate monooxygenase	-0.276335	0.244792	0.268397	0.173088	-0.0442004	0.943828	-0.0278282	0.961751	CDS
ABUW_0179	msuE	NADH-dependent fmn reductase	-0.45077	0.0909746	0.182625	0.489049	-0.164023	0.649138	-0.18309	0.540886	CDS
ABUW_0180		two-component system response regulator protei n	-0.0043393	0.986908	0.217121	0.209828	0.22492	0.191122	0.0271842	0.893957	CDS
ABUW_0181		hypothetical protein	0.188557	0.256038	-0.748601	2.42e-07	1.00884	5.77e-15	1.15902	2.66e-24	CDS
ABUW_0182		two-component system hybrid histidine kinase/r esponse regulator	0.367459	0.0141356	-0.103078	0.567171	0.133705	0.454863	0.367204	0.00416327	CDS
ABUW_0183		DUF485 domain-containing protein	0.626863	3.42e-06	-1.48673	1.52e-25	0.290263	0.0517352	0.307875	0.016022	CDS
ABUW_0184		Na+/solute symporter	0.711663	4.75e-07	-2.22434	5.34e-55	0.870537	2.49e-11	0.553361	3.09e-06	CDS
ABUW_0185		hypothetical protein	0.267474	0.117321	0.0190809	0.917271	0.280547	0.0996682	0.804962	1.28e-09	CDS
ABUW_0186		high-affinity choline transport protein	0.198896	0.219977	0.376813	0.013068	-0.289933	0.0541056	0.338384	0.0068809	CDS
ABUW_0187		carbapenem susceptibility porin CarO	-0.237498	0.486818	-0.238213	0.447832	-0.854973	0.018118	-1.05044	0.000267398	CDS
ABUW_0188		GGDEF family protein	-0.291134	0.120869	-0.0212275	0.914829	-0.355158	0.0535576	-0.207134	0.276635	CDS
ABUW_0189	uvrA	excinuclease ABC, A subunit	0.478799	0.0134252	0.319612	0.0633345	0.509177	0.0158358	0.918258	1.49e-11	CDS
ABUW_0190		transcriptional regulator, TetR family	0.332657	0.0862645	0.160523	0.611346	0.917872	3.81e-06	0.763641	0.0015646	CDS
ABUW_0191		alcohol dehydrogenase, zinc-binding	0.227091	0.278527	0.0893951	0.61852	0.36495	0.108687	0.77664	1.14e-06	CDS
ABUW_0192		hypothetical protein	-0.341461	0.110686	-0.314114	0.115513	0.0491782	0.846404	0.382433	0.0249625	CDS
ABUW_0193		GlpM family protein	-0.407126	0.0437918	-0.0731872	0.816994	-0.133382	0.632856	0.143689	0.466283	CDS
ABUW_0194		transcriptional regulator, TenA family	-0.320108	0.0619861	-0.135785	0.466785	-0.313389	0.0663768	0.332549	0.0232592	CDS
ABUW_0195		major facilitator family transporter	-0.294489	0.0629527	0.286579	0.0761598	-0.649693	4.86e-06	-0.303933	0.0243528	CDS
ABUW_0196		major facilitator family transporter	0.0199534	0.935972	0.0814892	0.675731	-0.0611225	0.77941	-0.0444786	0.806313	CDS
ABUW_0197	ssb	single-strand binding protein	-0.0381622	0.835984	-0.429657	0.00374192	-0.120878	0.484614	-0.0389352	0.807645	CDS
ABUW_0198		branched-chain amino acid transport	-0.135381	0.740729	0.560158	0.0196679	0.149296	0.724761	-0.0723896	0.878539	CDS
ABUW_0199		hypothetical protein	-0.0830147	0.789505	0.696477	0.000334437	0.0893051	0.834003	-0.22647	0.526964	CDS
ABUW_0200		transcriptional regulator, XRE family	-0.0227297	0.953893	0.491818	0.0178583	-0.0738621	0.823079	-0.10411	0.71189	CDS
ABUW_0201	gabP	GABA permease	0.167804	0.394102	-0.0260919	0.919326	3.55513	3.07e-144	-0.105307	0.686916	CDS
ABUW_0202		transcriptional regulator, GntR family	-0.252897	0.191296	-0.401422	0.0204844	0.155771	0.445299	-0.142745	0.457978	CDS
ABUW_0203	gabT	4-aminobutyrate transaminase	0.541018	0.0259275	0.0716435	0.709958	4.2935	3.83e-59	0.634505	4.56e-07	CDS
ABUW_0204	gabD1	succinate-semialdehyde dehydrogenase (NADP+)	0.338656	0.040701	0.282473	0.0646625	1.44909	1.91e-18	0.945338	1.63e-16	CDS
ABUW_0205		transcriptional regulator, LysR family	-0.0319776	0.929475	-0.719078	1.3e-05	0.606188	1.46e-05	0.488795	0.000422041	CDS
ABUW_0206		isochorismate hydrolase	0.0933978	0.663943	-0.0176392	0.993044	0.369636	0.0471356	0.627624	0.000197396	CDS
ABUW_0207		pirin family protein	0.157013	0.395872	0.916511	8.07e-10	-0.163064	0.43128	0.418894	0.00255757	CDS
ABUW_0208		hypothetical protein	0.0472429	0.85952	-0.622612	1.76e-05	-0.132676	0.443717	0.252195	0.0659335	CDS
ABUW_0209		methyltransferase	0.264312	0.0984468	-0.239078	0.158688	0.446126	0.00242299	0.62194	5.79e-07	CDS
ABUW_0210		aldehyde-activating protein	0.392276	0.0750639	0.0786771	0.765554	0.80538	1.9e-05	1.35079	3.8e-15	CDS
ABUW_0211		hypothetical protein	0.146395	0.443892	0.0783338	0.744568	0.594963	0.00307523	1.16491	1.79e-18	CDS
ABUW_0212		tRNA-Thr	-0.762082	1.51e-06	0.503226	0.0626943	-0.420538	0.0216797	-0.533331	0.000189437	tRNA
ABUW_0213		major facilitator family transporter	-0.489714	0.00625478	-0.22459	0.246438	-0.0148743	0.973807	-0.346511	0.0466402	CDS
ABUW_0214		transcriptional regulator, LysR family	0.101494	0.707192	0.240066	0.253552	-0.329841	0.123217	-0.287594	0.138904	CDS
ABUW_0215		permease	-0.259289	0.177438	-0.0818954	0.697691	-0.319662	0.10673	-0.361336	0.0346527	CDS
ABUW_0216		hypothetical protein	0.263102	0.107156	-0.437956	0.00523989	0.0868067	0.678313	0.22523	0.138237	CDS
ABUW_0217		hypothetical protein	0.329617	0.0607846	-0.279722	0.123009	0.106859	0.642527	0.278043	0.0971099	CDS
ABUW_0218		aldo-keto reductase	0.0878694	0.651284	0.0765605	0.68014	0.102039	0.632743	0.214736	0.212876	CDS
ABUW_0219		transcriptional regulator, AraC family	0.0682979	0.795763	-0.0479506	0.8429	-0.0769652	0.775084	0.0174029	0.954388	CDS
ABUW_0220		hypothetical protein	0.0883932	0.716005	0.272386	0.155558	0.492852	0.10566	0.204671	0.495338	CDS
ABUW_0222		transcriptional regulator, TetR family	-0.560551	0.401784	1.19368	1.44e-05	0.00922531	1	-0.213009	0.792248	CDS
ABUW_0223		hypothetical protein	-0.0733332	0.865558	0.254512	0.327489	0.0936771	0.823079	0.101566	0.758496	CDS
ABUW_0224		transcriptional regulator, HxlR family	-0.374152	0.274908	-0.239165	0.448737	-0.0396149	0.969943	-0.331067	0.322928	CDS
ABUW_0225		hypothetical protein	-0.559649	0.00462291	-0.636657	0.00861524	-0.784419	0.00110262	-0.706854	0.00117199	CDS
ABUW_0226		hypothetical protein	-0.180619	0.583491	-0.235534	0.381666	-0.0128019	1	-0.513524	0.0715844	CDS
ABUW_0227		transcriptional regulator, MarR family	0.219138	0.418883	-0.541298	0.00904098	0.271247	0.253911	-0.2285	0.378615	CDS
ABUW_0228		NAD(P)H oxidoreductase	0.17961	0.542515	-0.237281	0.405272	-0.0653128	0.957547	-0.0247636	0.944312	CDS
ABUW_0229		transcriptional regulator, AraC family	-0.622802	0.00238508	-0.775133	5.17e-05	-0.33443	0.158738	-0.460983	0.0572597	CDS
ABUW_0230		acetyltransferase, gnat family	-0.0553154	0.86599	0.285494	0.156012	0.218091	0.345234	0.173569	0.385094	CDS
ABUW_0231		tRNA-Ser	0.567578	0.222656	0.585815	0.122533	0.599915	0.214914	0.212268	0.724631	tRNA
ABUW_0232	trkD	potassium transport system low affinity (KUP f amily)	0.207241	0.22166	0.680699	3.44e-06	-0.162376	0.340855	0.0152121	0.956469	CDS
ABUW_0233		hypothetical protein	1.26028	0.000125109	1.09263	0.000324504	1.13497	2.61e-05	2.18982	7.03e-12	CDS
ABUW_0234		DNA/RNA non-specific endonuclease G protein	0.404094	0.00681499	-0.00451863	0.991897	0.172804	0.325087	0.379683	0.00401172	CDS
ABUW_0235		transporter LysE family	-0.032643	0.89883	-0.384582	0.0636874	-0.350818	0.0694874	-0.294515	0.0932338	CDS
ABUW_0236		hypothetical protein	0.172324	0.384661	0.293547	0.165384	0.135476	0.539549	-0.00616538	0.97099	CDS
ABUW_0237	aqpZ	aquaporin Z	-0.468511	0.00606433	0.527143	0.206443	-1.22127	7.47e-19	-0.237192	0.137023	CDS
ABUW_0238		transcriptional regulator, AraC family	-0.141054	0.516073	-0.636723	0.000313034	-0.0642026	0.805701	0.0399068	0.870113	CDS
ABUW_0239		hypothetical protein	-0.241039	0.528319	0.539592	0.172428	0.112384	0.779947	-0.0137726	0.995925	CDS
ABUW_0240	hisF	imidazoleglycerol phosphate synthase, cyclase subunit	0.0162793	0.953899	0.488316	0.00152294	0.0251479	0.936546	-0.16019	0.277137	CDS
ABUW_0241		homoserine kinase	0.141339	0.433155	-0.0203377	0.922393	-0.18333	0.311391	0.0642181	0.738996	CDS
ABUW_0242		cold-shock DNA-binding domain protein	-0.0847429	0.710663	-0.286794	0.103816	-0.0152582	0.965204	-0.327349	0.0353176	CDS
ABUW_0243		hypothetical protein	-0.0708182	0.740089	0.236265	0.153723	-0.0214632	0.957919	0.22405	0.119045	CDS
ABUW_0244		hypothetical protein	0.29393	0.197586	0.0889155	0.756539	0.416494	0.0678417	-0.169376	0.503254	CDS
ABUW_0245		transcriptional regulator, XRE family	0.00295776	1	0.547179	0.0019381	-0.424708	0.0448684	-0.291928	0.139294	CDS
ABUW_0246	hisA	phosphoribosylformimino-5-aminoimidazole carbo xamide ribotide isomerase	0.205094	0.23553	0.55626	0.00489918	-0.277669	0.152556	0.0545601	0.84066	CDS
ABUW_0247		["3'-5' exonuclease"]	-0.24011	0.239922	-0.277125	0.140439	-0.260581	0.187285	-0.433443	0.008136	CDS
ABUW_0248		hypothetical protein	-0.327804	0.0388266	0.294118	0.0629508	-0.764227	3.65e-08	0.311482	0.0174092	CDS
ABUW_0249	hisH	imidazole glycerol phosphate synthase, glutami ne amidotransferase subunit	0.20484	0.252626	0.606222	5.85e-05	-0.155358	0.372192	-0.233875	0.0972471	CDS
ABUW_0250	hisB	imidazoleglycerol-phosphate dehydratase	0.136415	0.439312	0.511781	0.000646209	0.0274502	0.908161	-0.157746	0.284146	CDS
ABUW_0251		hypothetical protein	-0.183569	0.30229	-0.214084	0.204776	-0.128214	0.520581	0.277725	0.047176	CDS
ABUW_0252		tRNA-Phe	0.207205	0.622242	0.884926	0.000531832	-0.392372	0.387427	-0.553334	0.161209	tRNA
ABUW_0253		tRNA-Phe	-0.312676	0.670857	0.676085	0.103816	-0.689242	0.358916	-0.661942	0.355209	tRNA
ABUW_0254		acetyltransferase	-0.101432	0.688126	0.378633	0.113079	-0.217691	0.344244	0.332402	0.0558241	CDS
ABUW_0255		succinyl-CoA:coenzyme A transferase	-0.332116	0.104472	-0.831905	3.7e-07	-0.614897	5.14e-06	0.148158	0.471428	CDS
ABUW_0256	envZ	two-component system sensory histidine kinase	0.0635732	0.73405	-0.374937	0.0142997	0.162838	0.327862	0.623158	1.7e-07	CDS
ABUW_0257	ompR	two-component system response regulator protei n	0.316905	0.0316276	0.230796	0.151811	0.368829	0.00876335	0.771319	3.19e-11	CDS
ABUW_0258		RNA binding S1 domain protein	0.411417	0.00396504	0.419734	0.00527336	-0.224983	0.158445	0.245662	0.0646759	CDS
ABUW_0259		sulfate transporter	-1.84264	2.98e-16	-1.36459	1.56e-11	-0.806872	0.000182575	-0.218609	0.267293	CDS
ABUW_0260	acr1	acyl coenzyme A reductase	0.0870007	0.641393	1.10709	7.72e-15	-0.291218	0.0573192	-0.0351276	0.818393	CDS
ABUW_0261	metY	O-acetylhomoserine/O-acetylserine sulfhydrylas e	-0.0305388	0.907882	0.0182197	0.935743	-0.004329	1	0.538221	1.31e-05	CDS
ABUW_0262		ABC transporter ATP-binding protein	-0.0375771	0.851956	0.100423	0.58267	-0.401407	0.00457206	-0.143564	0.306847	CDS
ABUW_0263		hypothetical protein	-0.323101	0.178866	-1.3679	8.46e-10	-0.296405	0.16847	-0.451842	0.0120276	CDS
ABUW_0264		hypothetical protein	0.0246832	0.907882	-0.344422	0.0525195	0.0471469	0.842468	0.246521	0.136768	CDS
ABUW_0265		cation efflux system protein	-0.134271	0.468194	0.933631	1.06e-06	-0.50621	0.00135382	-0.27147	0.0684154	CDS
ABUW_0266	czcC	cation efflux system protein	-0.178572	0.356671	1.27043	1.05e-17	-0.682153	2.12e-05	-0.455178	0.00252129	CDS
ABUW_0267	czcB	cation efflux system protein (EsvF1)	-0.201284	0.277675	0.450658	0.00435764	-0.473497	0.003287	-0.0893209	0.633776	CDS
ABUW_0268	czcA	cation efflux system protein	-0.172304	0.334352	0.2371	0.196292	-0.399955	0.00891514	-0.0256058	0.910662	CDS
ABUW_0269	czcD	cation efflux system protein	-0.287378	0.0880676	-0.117826	0.532689	-0.062743	0.809368	0.438049	0.000486894	CDS
ABUW_0270		hypothetical protein	-0.00500476	0.988434	0.0281832	0.907856	0.169242	0.358273	0.0387629	0.847531	CDS
ABUW_0271		hypothetical protein	-0.0130756	0.932768	-0.88008	3.49e-09	0.197458	0.26869	-0.0939263	0.552308	CDS
ABUW_0272		tRNA-Glu	0.879556	0.000848174	1.41143	8.98e-19	0.0182351	0.978378	-0.207221	0.345615	tRNA
ABUW_0273		tRNA-Glu	1.07937	1.34e-06	1.40157	6.74e-21	-0.00818093	0.996739	-0.295128	0.156734	tRNA
ABUW_0274		hypothetical protein	-0.332458	0.0433717	-1.07793	5.7e-13	-0.164281	0.354202	0.0335643	0.855579	CDS
ABUW_0275		amino-acid permease	0.254832	0.13415	0.848113	3.4e-08	-0.382599	0.0118327	-0.468672	0.000428276	CDS
ABUW_0276		tRNA-Glu	0.508421	0.0306823	1.0109	2.55e-08	-0.0691567	0.875088	-0.440073	0.120735	tRNA
ABUW_0277		tRNA-Ala	0.566724	0.0122696	0.892511	2.74e-08	-0.185889	0.523014	-0.2952	0.1003	tRNA
ABUW_0278	gltX	glutamyl-tRNA synthetase	0.118111	0.513518	0.53638	0.000294612	-0.278412	0.0682721	-0.115728	0.425007	CDS
ABUW_0279		hypothetical protein	-0.411239	0.00446245	-0.475548	0.00147383	-0.092161	0.61383	-0.090541	0.553027	CDS
ABUW_0280	sbp	thiosulfate-binding protein	-0.275453	0.185318	-0.108266	0.615233	-0.0294083	0.917548	0.249786	0.22651	CDS
ABUW_0281	mraW	S-adenosyl-methyltransferase MraW	0.263581	0.0935087	0.313731	0.0473185	-0.0383513	0.856569	0.025574	0.887153	CDS
ABUW_0282	ftsL	cell division protein FtsL	0.134961	0.476294	0.35717	0.026781	-0.280214	0.0741362	-0.121735	0.425007	CDS
ABUW_0283	ftsI	peptidoglycan glycosyltransferase	0.178568	0.290753	0.137753	0.439215	-0.327456	0.0271169	-0.0250092	0.887094	CDS
ABUW_0284	murE	UDP-N-acetylmuramyl-tripeptide synthetase	0.25416	0.112376	0.0624405	0.757427	-0.391303	0.00613147	-0.0564717	0.739298	CDS
ABUW_0285	murF	UDP-N-acetylmuramoylalanyl-D-glutamyl-2,6-diam inopimelate--D-alanyl-D-alanyl ligase	0.376256	0.0123997	-0.0318595	0.862076	-0.465369	0.000822337	-0.0489935	0.783241	CDS
ABUW_0286	mraY	phospho-N-acetylmuramoyl-pentapeptide-transfer ase	0.0621172	0.771455	-0.449668	0.00239531	-0.507874	0.000236062	-0.124998	0.408821	CDS
ABUW_0287		hypothetical protein	-0.0417123	0.863112	-0.280475	0.124819	-0.288196	0.148014	-0.016787	0.962149	CDS
ABUW_0288	rrm	ribosomal RNA large subunit methytransferase A	-0.0511013	0.796297	-0.0751119	0.690804	-0.163403	0.414134	0.0718445	0.724875	CDS
ABUW_0289		penicillin-binding protein 1A	0.555634	4.22e-05	0.297586	0.0582888	0.0182923	0.947093	0.248558	0.0612201	CDS
ABUW_0290		type IV pilus assembly protein PilM	-0.556814	0.0703182	-0.16123	0.584134	-0.943533	0.000932881	-0.912733	0.000545744	CDS
ABUW_0291	comN	type 4 fimbrial biogenesis protein PilN	-0.875976	0.196108	-0.479346	0.408604	-1.34342	0.0403179	-1.42649	0.0303104	CDS
ABUW_0292	comO	pilus assembly protein, PilO	-0.647731	0.255402	-0.604723	0.196386	-1.4394	0.00624206	-1.19524	0.0181055	CDS
ABUW_0293	comL	pilus assembly protein, PilQ	-0.530633	0.381296	-0.757785	0.201657	-1.14872	0.0556673	-1.04588	0.0847935	CDS
ABUW_0294	comQ	fimbrial assembly protein PilQ	-0.648968	0.264833	-0.749947	0.154683	-0.929663	0.0903129	-1.05507	0.0528358	CDS
ABUW_0295	aroK	shikimate kinase	0.0974897	0.639637	-0.469373	0.00208612	-0.176278	0.299128	-0.16573	0.245775	CDS
ABUW_0296	aroB	3-dehydroquinate synthase	-0.0179007	0.936313	-0.0986471	0.609572	-0.0455111	0.840819	-0.10047	0.519628	CDS
ABUW_0297		hypothetical protein	0.0344483	0.87793	-0.176053	0.312258	-0.20811	0.208812	0.0837219	0.655696	CDS
ABUW_0298	gltB	glutamate synthase, large subunit	0.0072155	0.984432	0.0750452	0.688033	-0.11656	0.536109	0.0503414	0.768738	CDS
ABUW_0299	gltD	glutamate synthase, small subunit	0.0114196	0.980596	-0.0739505	0.687641	-0.215902	0.180567	0.0661898	0.701621	CDS
ABUW_0300		hypothetical protein	-0.364623	0.0940253	0.133085	0.544687	0.295663	0.167408	0.0925599	0.675583	CDS
ABUW_0301		LemA	0.295363	0.0607846	0.202823	0.201609	0.22116	0.180567	0.73329	3.63e-07	CDS
ABUW_0302		hypothetical protein	0.440162	0.00211555	0.505013	0.000684929	0.324154	0.0256001	0.723684	4.82e-09	CDS
ABUW_0303		hypothetical protein	0.168307	0.33655	-0.194391	0.292186	0.301685	0.050612	0.52033	6.48e-05	CDS
ABUW_0304		type IV pilin structural subunit	-0.644026	0.430771	0.283636	0.781962	-1.81337	0.0209413	-0.567596	0.428573	CDS
ABUW_0305		O-antigen polymerase family	0.209188	0.219003	0.789971	7.07e-08	-0.225349	0.18379	-0.371637	0.00641598	CDS
ABUW_0306	bfr1	bacterioferritin	-0.862104	9.96e-11	-0.957143	2.31e-11	-0.0465923	0.874306	-0.501514	0.00548574	CDS
ABUW_0307		hypothetical protein	0.764401	1.62e-07	0.349259	0.13809	0.738967	1.44e-06	0.0301115	0.841969	CDS
ABUW_0308		hypothetical protein	0.163257	0.37206	-0.581133	0.000155256	0.307906	0.0598217	0.339054	0.0139494	CDS
ABUW_0309		guanosine-3,5-bis(diphosphate) 3-pyrophosphohy drolase	-0.167878	0.329296	-0.451651	0.00279845	0.0117806	0.955945	-0.0778811	0.611646	CDS
ABUW_0310	rpoZ	DNA-directed RNA polymerase, omega subunit	0.113645	0.519417	0.0981059	0.583011	0.495308	0.00494894	-0.00909299	0.956469	CDS
ABUW_0311	gmk	guanylate kinase	0.147146	0.411636	0.312963	0.0504578	-0.226696	0.159297	-0.251147	0.060372	CDS
ABUW_0312	ispH	hydroxymethylbutenyl pyrophosphate reductase	0.0887141	0.632326	-0.0716944	0.703007	0.161461	0.354786	0.0352377	0.847531	CDS
ABUW_0313	fimT	pilin protein FimT	-0.75488	0.0597721	0.362249	0.225087	-0.156366	0.781662	-0.527275	0.134329	CDS
ABUW_0314	pilV	type IV pilus modification protein PilV	-0.595275	0.328368	0.540509	0.18273	-0.558233	0.255064	-0.817275	0.0845676	CDS
ABUW_0315	pilW	pilus assembly protein PilW	-0.568303	0.394384	0.0372378	0.969637	-0.681022	0.211505	-0.760657	0.138624	CDS
ABUW_0316	pilX	pilus assembly protein PilX	-0.685294	0.439672	-0.0282946	0.953843	-1.07811	0.203157	-0.876086	0.277823	CDS
ABUW_0317	pilY	pilus assembly protein tip-associated adhesin PilY1	-0.427377	0.481029	-0.278726	0.626051	-0.753057	0.179272	-0.755474	0.164091	CDS
ABUW_0318	comE	pilin like competence factor	-0.359074	0.552669	-0.205373	0.716044	-0.625402	0.288102	-0.608926	0.26835	CDS
ABUW_0319	comF	pilin like competence factor	-0.406563	0.463635	-0.0574555	0.903628	-0.784471	0.144143	-0.701807	0.165457	CDS
ABUW_0320	rpsP	ribosomal protein S16	0.279921	0.120677	0.475203	0.00710934	-0.231843	0.372192	-0.35908	0.00378405	CDS
ABUW_0321	rimM	16S rRNA processing protein RimM	0.113968	0.53632	0.295177	0.0603652	-0.283193	0.156695	-0.476371	7.45e-05	CDS
ABUW_0322	trmD	tRNA (guanine-N1)-methyltransferase	0.188171	0.344203	0.332681	0.0584207	-0.254028	0.275694	-0.484158	5.36e-05	CDS
ABUW_0323	rplS	ribosomal protein L19	0.0952023	0.614822	0.35997	0.0758658	-0.228364	0.344532	-0.431704	0.000452324	CDS
ABUW_0324		lipase	0.451636	0.00605958	0.822814	1.03e-07	0.450798	0.00683289	0.165178	0.340791	CDS
ABUW_0325	lifO	lipase foldase	-0.687032	0.000248142	-0.395805	0.0377001	-0.332851	0.121951	-0.441592	0.0201729	CDS
ABUW_0326	truB	tRNA pseudouridine synthase B	-0.267306	0.124795	0.544369	0.000411515	-0.234958	0.18379	-0.56158	3.43e-05	CDS
ABUW_0327		hypothetical protein	-0.204174	0.318107	0.608373	0.000176674	-0.470599	0.00990562	-0.315164	0.0622975	CDS
ABUW_0328		hemerythrin	0.218628	0.299095	-0.54513	0.00040149	0.279651	0.0584776	1.06918	1.66e-13	CDS
ABUW_0329		hypothetical protein	0.152962	0.364579	-0.41626	0.00681306	0.0475505	0.840702	0.68536	2.02e-06	CDS
ABUW_0330		hypothetical protein	0.447597	0.00361269	0.623484	4.38e-05	-0.0850414	0.707337	-0.167043	0.335359	CDS
ABUW_0331	serA	D-3-phosphoglycerate dehydrogenase	-0.260356	0.153553	0.0405344	0.879688	-0.786883	6.12e-06	-0.196039	0.385847	CDS
ABUW_0332		FAD linked oxidase domain protein	-0.0147472	0.937436	0.217382	0.187664	-0.264275	0.0908417	-0.0891887	0.57796	CDS
ABUW_0333		hypothetical protein	0.4745	0.000948278	-0.111441	0.699323	0.96448	2.86e-05	0.777995	1.04e-05	CDS
ABUW_0334		hypothetical protein	-0.313459	0.171393	0.28294	0.113369	-0.639964	0.000158344	0.209667	0.22651	CDS
ABUW_0335	mdaB	modulator of drug activity B	-0.221178	0.301852	0.36766	0.0311156	-0.108686	0.691548	-0.0476335	0.864602	CDS
ABUW_0336		hypothetical protein	-0.00316489	1	-0.141819	0.48025	0.572592	0.000390251	0.719244	6.8e-06	CDS
ABUW_0337	mdfA	chloramphenicol resistance pump cmr	0.0815442	0.686194	1.16981	6.46e-14	-0.44427	0.00278479	-0.886384	2.56e-12	CDS
ABUW_0338		hypothetical protein	0.0600997	0.752441	-0.783285	8.38e-08	-0.329273	0.0268455	-0.0462983	0.80899	CDS
ABUW_0339	sodC	copper/zinc superoxide dismutase	0.432846	0.052918	0.263207	0.245611	0.945181	1.19e-06	1.48471	5.62e-38	CDS
ABUW_0340		hypothetical protein	0.254132	0.110324	-0.329601	0.0405625	-0.13196	0.464009	-0.240534	0.0853228	CDS
ABUW_0341		cobyrinic acid a,c-diamide synthase	0.16307	0.343167	-0.514254	0.000705122	0.107408	0.587919	-0.0779659	0.659317	CDS
ABUW_0342		hypothetical protein	-0.0411775	0.905676	0.196591	0.369136	0.108442	0.725831	-0.31781	0.11371	CDS
ABUW_0343		hypothetical protein	0.238395	0.128924	0.408097	0.00706446	0.372328	0.00989329	0.706523	5.12e-09	CDS
ABUW_0344		hypothetical protein	0.300485	0.0707329	-0.00764694	0.956694	0.0608412	0.807133	0.47709	0.00192399	CDS
ABUW_0345		methyltransferase type 11	0.525982	0.000749051	0.0559121	0.765554	0.376113	0.0116436	0.443122	0.000681303	CDS
ABUW_0346		hypothetical protein	0.136305	0.447022	-0.252881	0.111611	-0.130818	0.443889	-0.126736	0.385847	CDS
ABUW_0347		amino-acid permease	0.591156	0.0052334	0.793032	0.0075269	0.235503	0.155424	0.116281	0.482738	CDS
ABUW_0348		hypothetical protein	-0.0370892	0.996636	0.414624	0.416544	-0.414039	0.625634	-0.129687	0.886627	CDS
ABUW_0349		hypothetical protein	-2.52157	0.474456	0.418262	0.915094	0.0101451	1	-0.843984	0.858618	CDS
ABUW_0350	gdh	glutamate dehydrogenase	0.815759	0.000484567	1.55236	0.00281717	-0.214338	0.16832	0.331327	0.009853	CDS
ABUW_0351		bifunctional succinylornithine transaminase/ac etylornithine transaminase	1.07088	1.63e-07	0.830989	0.0148937	0.133368	0.462524	0.617858	0.00110208	CDS
ABUW_0352	astA1	arginine N-succinyltransferase	1.02709	5.63e-06	0.737846	0.0174254	-0.000882891	0.986545	0.542517	0.0172793	CDS
ABUW_0353	astD	succinylglutamic semialdehyde dehydrogenase	0.809806	0.0176499	0.999148	0.0213355	-0.178329	0.343857	0.563073	0.0146298	CDS
ABUW_0354	astB	succinylarginine dihydrolase	0.786319	0.0148571	0.952482	0.0318303	-0.0616804	0.76106	0.584864	0.0153888	CDS
ABUW_0355	astE	succinylglutamate desuccinylase	0.619108	0.071919	0.807607	0.0340484	-0.0700947	0.704602	0.523067	0.0427484	CDS
ABUW_0356		hypothetical protein	-0.0637107	0.748773	-0.682539	3.86e-06	-0.0479136	0.826197	0.337873	0.0339917	CDS
ABUW_0357		hypothetical protein	0.256746	0.34403	0.646279	0.00874347	0.853572	1.45e-07	0.53593	0.0219642	CDS
ABUW_0358		peptidase S8 and S53 subtilisin	0.416192	0.0542712	0.85558	2.99e-05	0.788148	1.55e-08	0.709606	6.1e-05	CDS
ABUW_0359		hypothetical protein	0.0591152	0.752441	0.0130765	0.921517	0.141943	0.536109	0.93825	8e-09	CDS
ABUW_0360		hypothetical protein	0.186033	0.313236	0.0921946	0.633516	0.272433	0.0656725	1.0577	1.13e-12	CDS
ABUW_0361		transcriptional regulator, LysR family	-0.0978512	0.70958	-0.28176	0.176242	-0.256438	0.30582	-0.187923	0.42495	CDS
ABUW_0362		EamA family transporter	0.766664	8.09e-06	-1.17959	7.19e-12	-0.142361	0.657469	-0.164251	0.519699	CDS
ABUW_0363		YCII-related protein	0.248283	0.177544	-0.609843	0.00025013	0.181579	0.37272	-0.124594	0.540489	CDS
ABUW_0364		hypothetical protein	-0.360675	0.0532845	-0.515863	0.000583337	-0.783424	1.6e-07	-0.13863	0.414521	CDS
ABUW_0365		hypothetical protein	-0.23701	0.192921	-0.356544	0.0349356	-0.394758	0.0162556	-0.491041	0.000971885	CDS
ABUW_0366	glyS	glycyl-tRNA synthetase, beta subunit	0.294935	0.0586838	0.661365	5.55e-06	-0.333992	0.0220056	-0.164692	0.247304	CDS
ABUW_0367	glyQ	glycyl-tRNA synthetase, alpha subunit	0.341809	0.0248496	0.702701	1.41e-06	-0.192541	0.2293	-0.145811	0.319482	CDS
ABUW_0368		tetracycline resistance protein TetA	-0.44315	0.0228257	-0.0982899	0.633516	-0.200975	0.441252	-0.396688	0.0364061	CDS
ABUW_0369		hypothetical protein	-0.641165	0.03229	0.202016	0.627979	-0.536985	0.0285212	0.279117	0.258131	CDS
ABUW_0370		hypothetical protein	-0.591383	0.00311206	0.181218	0.472006	-0.311764	0.161605	-0.0278572	0.912933	CDS
ABUW_0371		HPP domain protein	-0.271026	0.144545	0.165731	0.417362	0.264245	0.176582	-0.426963	0.00705837	CDS
ABUW_0372		phage shock protein C	-0.508083	0.0123715	-1.07163	5.44e-08	0.00647781	0.97736	-0.370775	0.146972	CDS
ABUW_0373		hypothetical protein	0.088326	0.679854	0.612143	8.39e-05	-0.0210007	0.937293	0.0895472	0.62455	CDS
ABUW_0374		acyl-CoA dehydrogenase	-0.168961	0.329296	0.0214683	0.922678	-0.439584	0.00226943	0.188952	0.183623	CDS
ABUW_0375		hypothetical protein	-0.347604	0.0188181	-0.477118	0.00126803	-0.604916	9.53e-06	-0.119759	0.402221	CDS
ABUW_0376	aroE	shikimate 5-dehydrogenase	-0.215147	0.217983	-0.275481	0.0903505	-0.443101	0.00358214	-0.107908	0.528556	CDS
ABUW_0377	hemF	coproporphyrinogen III oxidase, aerobic	-0.183267	0.391052	-0.238899	0.132909	-0.592102	1.46e-05	0.563598	0.000569052	CDS
ABUW_0378	ribA	GTP cyclohydrolase II	0.296392	0.0676643	0.193048	0.289856	0.25396	0.137157	0.187349	0.218744	CDS
ABUW_0379	dxs	1-deoxy-D-xylulose-5-phosphate synthase	0.387297	0.00866532	0.722126	5.92e-07	0.0780531	0.721531	0.100563	0.53989	CDS
ABUW_0380	suhB	inositol-1-monophosphate	0.0989598	0.618628	0.284329	0.0789394	-0.481306	0.000606383	-0.503879	3.73e-05	CDS
ABUW_0381		DEAD/DEAH box helicase	-0.135952	0.720393	0.0844829	0.801346	-0.554166	0.106466	-1.18244	5.64e-12	CDS
ABUW_0382		hypothetical protein	0.965499	0.00118134	0.628515	0.000133444	0.416826	0.0659572	-0.174679	0.514875	CDS
ABUW_0383	mlaF	toluene tolerance efflux transporter	0.397886	0.00668433	0.313151	0.0469784	-0.11421	0.522287	0.0495004	0.807832	CDS
ABUW_0384	mlaE	toluene tolerance protein Ttg2B	0.204834	0.22166	0.176914	0.312315	-0.21371	0.174012	-0.0231766	0.905086	CDS
ABUW_0385	mlaD	toluene tolerance efflux transporter	0.125764	0.475157	0.163965	0.345144	-0.0437784	0.843333	0.289279	0.0272855	CDS
ABUW_0386	mlaC	toluene tolerance protein	-0.0129258	0.972166	0.288051	0.0666166	-0.285315	0.0631138	0.463347	0.00014789	CDS
ABUW_0387	mlaB	anti-sigma factor antagonist	-0.0222449	0.929542	0.303302	0.0521784	-0.392064	0.00804067	0.303587	0.0221623	CDS
ABUW_0388	corA	magnesium and cobalt transport protein	-0.0814687	0.703459	0.234912	0.159382	-0.218181	0.21413	0.263289	0.0614404	CDS
ABUW_0389		hypothetical protein	-0.0214356	0.929542	0.099159	0.631679	-0.235021	0.144881	0.42499	0.000978706	CDS
ABUW_0390		hydrolase, NUDIX family protein	0.040987	0.846119	-0.151395	0.412895	-0.0823702	0.717583	0.20609	0.168094	CDS
ABUW_0391		competence protein F	0.286961	0.100603	0.342239	0.0436528	-0.0805084	0.720395	-0.17089	0.315823	CDS
ABUW_0392	recG	ATP-dependent DNA helicase RecG	0.286295	0.071919	0.147782	0.418858	0.226882	0.170098	0.143487	0.362716	CDS
ABUW_0393		NAD dependent epimerase/dehydratase family	0.0517698	0.771455	-0.0323251	0.908252	0.40094	0.00801568	0.209457	0.161544	CDS
ABUW_0394		putative RND type efflux pump involved in amin oglycoside resistance	-0.122965	0.539042	-0.12992	0.501301	0.0771574	0.759229	-0.127988	0.445613	CDS
ABUW_0395	plsB	glycerol-3-phosphate acyltransferase	-0.0452719	0.846153	-0.0831865	0.657584	-0.152005	0.391272	0.206484	0.129784	CDS
ABUW_0396	tesB	acyl-CoA thioesterase	0.0776596	0.68522	0.154116	0.390711	0.137704	0.47026	0.196562	0.179462	CDS
ABUW_0397		sodium:dicarboxylate symporter	0.173425	0.31077	-0.0295886	0.907526	0.478212	0.000868093	0.278485	0.035944	CDS
ABUW_0398		hypothetical protein	-0.0330298	0.927874	0.815491	4.48e-08	0.0790977	0.719939	0.537696	5.4e-05	CDS
ABUW_0399		GTP-binding protein	0.446852	0.00324885	0.521497	0.000695713	0.0162844	0.985721	-0.03786	0.827945	CDS
ABUW_0400		transcriptional regulator, BadM/Rrf2 family	-0.0716027	0.758923	0.332304	0.0595684	-0.0835514	0.718083	-0.202261	0.246198	CDS
ABUW_0401		flavohemoprotein	-0.277172	0.150541	-0.0146262	0.937277	-0.816943	5.58e-09	0.335319	0.016221	CDS
ABUW_0402		hypothetical protein	-0.374329	0.023488	-0.538445	0.000247329	-0.620549	6.51e-06	0.575432	9.08e-05	CDS
ABUW_0403		cystathionine beta-lyase PLP-dependent	-0.0526415	0.777289	-0.311398	0.0487402	-0.149855	0.390227	0.0515398	0.817762	CDS
ABUW_0404		glutamine amidotransferase, class I	-0.33747	0.11555	0.0220078	0.936395	-0.287821	0.284734	-0.331417	0.085457	CDS
ABUW_0405	rpsJ	ribosomal protein S10	0.247644	0.225169	0.5229	0.00135582	-0.36185	0.0744088	-0.439961	0.000289054	CDS
ABUW_0406	rplC	ribosomal protein L3	0.188775	0.27044	0.446332	0.021148	-0.371407	0.0358783	-0.488273	4.98e-05	CDS
ABUW_0407	rplD	ribosomal protein L4/L1e	0.236594	0.148699	0.364899	0.0709248	-0.357165	0.103827	-0.479913	7.76e-05	CDS
ABUW_0408	rplW	ribosomal protein L23	0.124972	0.577677	0.2878	0.15028	-0.457317	0.00622346	-0.45788	0.000153261	CDS
ABUW_0409	rplB	ribosomal protein L2	0.300124	0.181116	0.295764	0.180701	-0.270064	0.302738	-0.308789	0.0153662	CDS
ABUW_0410	rpsS	ribosomal protein S19	0.210867	0.202313	0.0652422	0.807629	-0.24941	0.302738	-0.398952	0.00132947	CDS
ABUW_0411	rplV	ribosomal protein L22	0.0614126	0.795763	-0.00829771	0.983435	-0.349435	0.0382297	-0.407414	0.000956472	CDS
ABUW_0412	rpsC	ribosomal protein S3	0.263489	0.192878	0.0303438	0.904221	-0.166438	0.593564	-0.22959	0.0863058	CDS
ABUW_0413	rplP	ribosomal protein L16	0.0966827	0.721125	-0.139273	0.479667	-0.260504	0.182331	-0.284996	0.0267362	CDS
ABUW_0414	rpmC	ribosomal protein L29	0.00702289	1	-0.250507	0.169663	-0.322513	0.0249534	-0.365063	0.00361003	CDS
ABUW_0415	rpsQ	ribosomal protein S17	0.0911685	0.778623	-0.202673	0.288406	-0.276388	0.179272	-0.271907	0.034884	CDS
ABUW_0416	rplN	ribosomal protein L14	0.138537	0.427527	-0.155711	0.373049	-0.164741	0.343857	-0.347176	0.00621762	CDS
ABUW_0417	rplX	ribosomal protein L24	0.0320921	0.902023	-0.233779	0.14824	-0.232493	0.126223	-0.416655	0.000697532	CDS
ABUW_0418	rplE	ribosomal protein L5	0.11591	0.536954	-0.217576	0.179515	-0.206617	0.305155	-0.334772	0.00767405	CDS
ABUW_0419	rpsN	ribosomal protein S14	0.10318	0.636059	-0.247115	0.122191	-0.225445	0.21594	-0.338512	0.00697678	CDS
ABUW_0420	rpsH	ribosomal protein S8	0.0506235	0.828142	-0.285959	0.0683552	-0.251244	0.0932485	-0.407835	0.000933532	CDS
ABUW_0421	rplF	ribosomal protein L6	0.0915311	0.641513	-0.269929	0.0870667	-0.195168	0.325087	-0.325893	0.00994417	CDS
ABUW_0422	rplR	ribosomal protein L18	0.198557	0.243011	-0.200358	0.225289	-0.115117	0.674431	-0.24777	0.0634367	CDS
ABUW_0423	rpsE	ribosomal protein S5	0.177768	0.309515	-0.272607	0.0821615	-0.0893616	0.76002	-0.236646	0.076086	CDS
ABUW_0424	rpmD	ribosomal protein L30	0.0597704	0.8174	-0.332891	0.0302741	-0.163796	0.321872	-0.352967	0.0050558	CDS
ABUW_0425	rplO	ribosomal protein L15	0.18633	0.314478	-0.249838	0.115974	-0.01183	0.969119	-0.195427	0.154302	CDS
ABUW_0426	secY	preprotein translocase, SecY subunit	0.0427762	0.863112	-0.261706	0.0959973	-0.019699	0.923422	-0.273114	0.0375556	CDS
ABUW_0427	rpmJ	ribosomal protein L36	-0.0201629	0.905002	-0.43632	0.00340827	0.00660134	1	-0.261649	0.0529272	CDS
ABUW_0428	rpsM	ribosomal protein S13	0.279826	0.191696	0.170201	0.436744	0.121154	0.741675	-0.0388871	0.854989	CDS
ABUW_0429	rpsK	ribosomal protein S11	0.107562	0.567188	-0.0183985	0.926855	-0.0865995	0.762348	-0.271653	0.0363139	CDS
ABUW_0430	rpsD	ribosomal protein S4	-0.0103693	0.937102	-0.129536	0.447832	-0.179464	0.301282	-0.341744	0.00608702	CDS
ABUW_0431	rpoA	DNA-directed RNA polymerase, alpha subunit	-0.0416957	0.796297	-0.185516	0.254693	-0.219458	0.24498	-0.351544	0.00446573	CDS
ABUW_0432	rplQ	ribosomal protein L17	-0.0456294	0.807485	-0.228937	0.23969	-0.270922	0.205487	-0.360684	0.00363684	CDS
ABUW_0433		flavin-containing monooxygenase FMO	-0.431972	0.00343784	-0.533093	0.000432233	0.364129	0.0137968	0.675309	2.52e-08	CDS
ABUW_0434	fadE	acyl-CoA dehydrogenase	-0.0296046	0.929984	0.339273	0.0825419	-0.0886189	0.770979	0.237054	0.412531	CDS
ABUW_0435		hypothetical protein	-0.141237	0.513928	0.178598	0.550828	-0.00682025	0.996739	-0.198666	0.304404	CDS
ABUW_0436		hypothetical protein	-0.962894	0.0234738	-0.122576	0.7797	-0.672043	0.147519	-1.00805	0.0192382	CDS
ABUW_0437		hypothetical protein	0.238607	0.444021	1.24267	9.85e-12	-0.413555	0.10129	-0.159468	0.666403	CDS
ABUW_0438		hypothetical protein	0.222024	0.188513	-0.933037	1.61e-10	0.129202	0.50467	0.140007	0.361937	CDS
ABUW_0439		rhomboid family peptidase	0.130095	0.552463	-1.26827	1.05e-14	-0.0962495	0.669558	-0.150745	0.436692	CDS
ABUW_0440		TRAP C4-dicarboxylate transport system permeas e	0.119774	0.571971	-0.737574	9.29e-07	0.525443	0.00407328	0.25924	0.0633563	CDS
ABUW_0441		hypothetical protein	-0.159824	0.382202	-0.367743	0.0690414	-0.537379	0.00317978	-0.300599	0.0777448	CDS
ABUW_0442		hypothetical protein	-0.128963	0.486331	-0.362369	0.0227036	-0.242782	0.148278	-0.228467	0.11307	CDS
ABUW_0443	prlC	oligopeptidase A	-0.10975	0.536017	-1.07162	3.53e-14	0.0163354	0.941515	-0.128068	0.387489	CDS
ABUW_0444	rnr	ribonuclease R	0.285955	0.05837	-0.182375	0.291797	0.111943	0.529165	0.284826	0.0271153	CDS
ABUW_0445		tRNA-Ser	0.299653	0.0600433	0.696304	1.85e-06	-0.275603	0.18379	-0.18378	0.295286	tRNA
ABUW_0446		tRNA-Arg	0.293703	0.0629527	0.664873	5.32e-06	-0.233429	0.267622	-0.244569	0.0882568	tRNA
ABUW_0447		tRNA-Arg	0.307059	0.0593756	0.704822	2.06e-06	-0.162541	0.424168	-0.196554	0.172531	tRNA
ABUW_0448		HAD-superfamily subfamily IB hydrolase	0.350586	0.0502283	0.466295	0.00531453	-0.622741	0.000348773	-0.84356	4.06e-08	CDS
ABUW_0449		hypothetical protein	-0.0655956	0.788026	-0.605994	0.00564674	0.701536	0.000461486	-0.0435515	0.926594	CDS
ABUW_0450		tRNA-Arg	-0.554053	0.519149	0.345788	0.633516	-0.200979	0.849352	-0.693858	0.434506	tRNA
ABUW_0451		nitroreductase family protein	0.110925	0.790546	0.960685	7.06e-06	0.294865	0.396823	-0.0767336	0.841969	CDS
ABUW_0452		hypothetical protein	0.1012	0.642708	0.0484976	0.83235	-0.0427821	0.869436	-0.0838249	0.632598	CDS
ABUW_0453		fumarylacetoacetate hydrolase	-0.040849	0.917813	0.134753	0.709314	-0.750503	0.000281447	0.294557	0.505463	CDS
ABUW_0454		transcriptional regulator, AraC family	-0.157194	0.464445	-0.331133	0.0772455	0.148186	0.562227	-0.232543	0.195414	CDS
ABUW_0455		hypothetical protein	-0.234995	0.264638	-0.188236	0.374126	-0.196044	0.409894	0.109003	0.595799	CDS
ABUW_0456		putative ribonuclease	-0.182365	0.309246	-0.357123	0.0236094	-0.172458	0.345519	0.402578	0.00130419	CDS
ABUW_0457	wrbA	flavodoxin/nitric oxide synthase	0.157903	0.372857	-0.23529	0.1731	0.394453	0.0122404	0.326455	0.0186816	CDS
ABUW_0458	xpt	xanthine phosphoribosyltransferase	0.192601	0.244792	0.686969	1.03e-05	-0.367422	0.017482	-0.0867064	0.599737	CDS
ABUW_0459		hypothetical protein	0.324607	0.0359706	0.199871	0.225288	0.22376	0.132809	0.889718	6.68e-14	CDS
ABUW_0460		hypothetical protein	-0.00988482	0.957501	-0.611051	6.4e-05	-0.00842398	0.973807	-0.214524	0.143482	CDS
ABUW_0461		TonB family protein	-0.268824	0.129348	0.181078	0.444364	-0.679962	2.2e-05	-0.571795	7.32e-05	CDS
ABUW_0462		rRNA maturation RNase YbeY	-0.0914945	0.599706	-1.00674	2.21e-12	0.0629484	0.80583	-0.258923	0.0497483	CDS
ABUW_0463	phoL	phosphate starvation-inducible protein	0.120683	0.501113	-0.488054	0.000988256	0.337381	0.0221032	0.298164	0.0211723	CDS
ABUW_0464	miaB	tRNA-i(6)A37 thiotransferase	0.0585403	0.795763	-0.101338	0.611045	-0.117979	0.509752	-0.470571	0.000142511	CDS
ABUW_0465		lytic transglycosylase, catalytic	0.153737	0.345389	-0.0598752	0.774717	0.130011	0.432839	0.37557	0.002683	CDS
ABUW_0466		hypothetical protein	0.278913	0.0764096	0.387477	0.0125738	0.0294762	0.890847	0.124781	0.436692	CDS
ABUW_0467	mdh	malate dehydrogenase	-0.123291	0.639637	-0.085668	0.716044	-0.633328	0.00205052	0.422929	0.202889	CDS
ABUW_0468		DUF2789 domain-containing protein	0.201495	0.311697	-0.262932	0.249549	0.77213	0.00081195	1.05012	1.03e-12	CDS
ABUW_0469		hypothetical protein	-0.0890954	0.645401	-0.854239	6.27e-09	0.0057616	0.970564	-0.237994	0.0840607	CDS
ABUW_0470		oxygenase	-0.381581	0.0472707	0.266054	0.154093	-0.240435	0.253666	-0.299674	0.0945785	CDS
ABUW_0471		S-adenosyl-L-methionine-dependent methyltransf erase family protein	0.358453	0.0178497	0.351481	0.0233564	0.180222	0.299949	0.0820358	0.629189	CDS
ABUW_0472	pssA	CDP-diacylglycerol--serine O-phosphatidyltrans ferase	0.254171	0.114956	0.356136	0.0228272	-0.0709273	0.728996	-0.016487	0.929585	CDS
ABUW_0473		hypothetical protein	0.126737	0.497778	0.272724	0.0971173	0.100106	0.63975	0.0583018	0.771711	CDS
ABUW_0474		16S ribosomal RNA	2.15585	0.391052	0.263734	0.781962	1.4145	0.0334275	1.79541	0.026729	rRNA
ABUW_0475		tRNA-Ile	-0.111944	0.553893	0.398144	0.0590412	-0.406801	0.00801568	-0.737745	2.93e-09	tRNA
ABUW_0476		tRNA-Ala	0.116907	0.618628	0.523267	0.0019651	-0.366346	0.125959	-0.628813	0.000200254	tRNA
ABUW_0477		23S ribosomal RNA	2.31784	0.373313	0.351003	0.764377	1.52237	0.000390251	2.0013	0.0701736	rRNA
ABUW_0478		5S	0.477738	0.299095	0.21543	0.639882	0.737421	0.214914	0.590967	0.156223	rRNA
ABUW_0479		hypothetical protein	0.150518	0.603942	0.550955	0.00750174	0.174465	0.55789	0.269859	0.285558	CDS
ABUW_0480		hypothetical protein	0.00458322	1	0.315721	0.0776651	-0.138118	0.55112	0.286421	0.0938713	CDS
ABUW_0481		acyl-CoA dehydrogenase	0.293991	0.104472	0.704397	8.19e-06	-0.0763008	0.741413	0.108756	0.583514	CDS
ABUW_0482		transcriptional regulator, TetR family	0.67926	0.000466138	0.584766	0.00218694	0.710418	0.000453441	0.0510173	0.853359	CDS
ABUW_0483		hypothetical protein	0.342313	0.660197	0.647454	0.214385	0.931414	0.119986	-0.20803	0.866857	CDS
ABUW_0484		hypothetical protein	0.49428	0.00436288	0.406152	0.0215614	0.841373	0.0431336	0.725972	0.00386586	CDS
ABUW_0485		oxidoreductase short-chain dehydrogenase/reduc tase family	0.302298	0.167651	0.381406	0.054895	0.606729	0.25877	0.399093	0.0541632	CDS
ABUW_0486		methylcrotonoyl-CoA carboxylase beta chain	0.135218	0.555918	0.209063	0.296789	0.503307	0.184132	0.472786	0.00281648	CDS
ABUW_0487		acyl-CoA dehydrogenase	0.208824	0.331228	0.519417	0.0115814	0.304853	0.162497	0.259704	0.202081	CDS
ABUW_0488		enoyl-CoA hydratase	-0.247706	0.281871	0.136433	0.661731	-0.126034	0.69295	-0.0747392	0.81261	CDS
ABUW_0489		acetyl-/propionyl-coenzyme A carboxylase alpha chain	-0.184594	0.320332	0.0158823	0.972161	-0.136013	0.517391	0.0855082	0.647056	CDS
ABUW_0490		hypothetical protein	-0.0625017	0.74039	-0.730256	4.03e-07	-0.104519	0.57399	0.206307	0.172007	CDS
ABUW_0491	sspB	stringent starvation protein B	0.0235317	0.910644	-0.44513	0.00318103	-0.0198731	0.964003	0.0195966	0.929585	CDS
ABUW_0492	sspA	stringent starvation protein A	0.29262	0.104593	-0.021184	0.914829	-0.0468137	0.839091	0.0142553	0.9759	CDS
ABUW_0493	rpsI	ribosomal protein S9	0.217136	0.357317	0.344029	0.0629007	-0.292746	0.258682	-0.455728	0.000162902	CDS
ABUW_0494	rplM	ribosomal protein L13	0.0970898	0.632434	0.294527	0.0718869	-0.355551	0.0510791	-0.506201	2.31e-05	CDS
ABUW_0495	pdxA	4-hydroxythreonine-4-phosphate dehydrogenase	0.316305	0.0440111	0.0782914	0.680778	0.361092	0.015394	0.148644	0.343167	CDS
ABUW_0496	ksgA	dimethyladenosine transferase	0.13008	0.480138	-0.0689792	0.722369	-0.0590262	0.780644	-0.0325837	0.822393	CDS
ABUW_0497	apaH	["bis(5'-nucleosyl)-tetraphosphatase"]	0.0400302	0.863268	-0.0395324	0.841882	-0.235964	0.140974	-0.273915	0.051033	CDS
ABUW_0498		hypothetical protein	-0.145465	0.481029	-0.213163	0.468617	-0.463735	0.00747859	-0.324326	0.0626145	CDS
ABUW_0499		LrgB family protein	-0.22252	0.215725	-0.529551	0.000790839	-0.336247	0.0407219	0.218839	0.189231	CDS
ABUW_0500		hypothetical protein	-0.198753	0.304345	-0.333948	0.0564138	-0.288328	0.116079	-0.00772717	0.969902	CDS
ABUW_0501	hflX	GTP-binding protein	0.135932	0.472489	-0.543453	0.000381857	-0.00349231	0.985721	-0.012796	0.94221	CDS
ABUW_0502		phospholipid/glycerol acyltransferase	0.169178	0.336821	0.341231	0.0325904	-0.187584	0.278899	-0.133799	0.397758	CDS
ABUW_0503		phospholipase D/transphosphatidylase	-0.110532	0.561794	0.304252	0.0574931	-0.303031	0.058796	-0.26721	0.058146	CDS
ABUW_0504		Ser/Thr protein phosphatase family protein	0.105461	0.556904	0.0913926	0.631728	0.0494665	0.840819	-0.0900778	0.583212	CDS
ABUW_0505		OmpA/MotB	-0.130562	0.496257	0.411314	0.00825059	-0.0799358	0.717583	-0.197452	0.20615	CDS
ABUW_0506		GGDEF domain protein	-0.151408	0.428978	0.490793	0.00479205	-0.259026	0.12894	-0.353783	0.0122407	CDS
ABUW_0507		hypothetical protein	-0.336	0.0596037	0.200433	0.256985	-0.0325221	0.891965	-0.421915	0.00483538	CDS
ABUW_0508		16S ribosomal RNA	2.15585	0.391052	0.263734	0.781962	1.4145	0.0334275	1.79541	0.026729	rRNA
ABUW_0509		tRNA-Ile	-0.111944	0.553893	0.398144	0.0590412	-0.406801	0.00801568	-0.737745	2.93e-09	tRNA
ABUW_0510		tRNA-Ala	0.116907	0.618628	0.523267	0.0019651	-0.366346	0.125959	-0.628813	0.000200254	tRNA
ABUW_0511		23S ribosomal RNA	2.31784	0.373313	0.351003	0.764377	1.5223	0.000390251	2.0013	0.0701736	rRNA
ABUW_0512		5S	0.450593	0.336324	0.140718	0.7834	0.743651	0.288102	0.581983	0.170675	rRNA
ABUW_0513		FAD-dependent pyridine nucleotide- disulfide o xidoreductase	-0.165582	0.350903	-0.243491	0.141205	-0.163023	0.369743	0.315442	0.0174092	CDS
ABUW_0514		hypothetical protein	-0.543936	0.136402	-0.815738	0.0181387	-0.828705	0.0174629	-0.860271	0.00850616	CDS
ABUW_0515		TIGR01244 family phosphatase	0.482259	0.000819146	-0.0694721	0.730806	0.687192	7.53e-07	1.0374	1.1e-16	CDS
ABUW_0516		alpha/beta fold family hydrolase	-0.0860967	0.687801	-0.299103	0.0776896	-0.00492422	0.989233	0.229038	0.134564	CDS
ABUW_0517	thi3	thioredoxin	-0.103637	0.594296	-0.328337	0.043017	-0.0390106	0.885041	0.297784	0.0311559	CDS
ABUW_0518		hypothetical protein	-0.0762469	0.73405	-0.253951	0.145354	-0.109534	0.619175	0.099619	0.61022	CDS
ABUW_0519		hypothetical protein	0.241581	0.222832	0.520572	0.00319888	-0.402972	0.0084632	0.589453	1.06e-05	CDS
ABUW_0520		nucleotide-binding protein	0.303023	0.176715	0.349594	0.0263293	-0.343812	0.0272565	0.625216	4.97e-06	CDS
ABUW_0521		rhodanese domain protein	-0.113289	0.553893	-0.487749	0.00177975	0.059098	0.78385	0.411194	0.0765789	CDS
ABUW_0522		hypothetical protein	0.281703	0.0862645	0.0756794	0.69411	-0.356188	0.0206979	-0.374882	0.00537644	CDS
ABUW_0523		hypothetical protein	0.232832	0.176902	0.416873	0.00759428	-0.289171	0.0874765	-0.100836	0.555963	CDS
ABUW_0524		YCII-related protein	0.149235	0.428036	0.430069	0.00626649	-0.19451	0.278162	-0.129599	0.408184	CDS
ABUW_0525	ispZ	intracellular septation protein A	0.0747642	0.706025	0.314943	0.0524659	-0.144111	0.454863	-0.228103	0.122011	CDS
ABUW_0526		PHP domain protein	0.142158	0.443705	-0.325577	0.0491805	0.0871268	0.715521	-0.00244013	1	CDS
ABUW_0527		hypothetical protein	-0.142966	0.442048	0.175895	0.374726	-0.318566	0.0503441	0.0617216	0.739298	CDS
ABUW_0528	radC	DNA repair protein RadC	-0.234419	0.261174	-0.0243317	0.895235	0.0195787	0.997299	-0.354132	0.0487615	CDS
ABUW_0529	coaBC	phosphopantothenoylcysteine decarboxylase/phos phopantothenate--cysteine ligase	-0.0878784	0.697208	0.171821	0.362545	-0.302191	0.0525112	-0.0885367	0.682148	CDS
ABUW_0530	secF	protein-export membrane protein SecF	-0.357928	0.0142135	-0.761555	1.14e-07	-0.34729	0.0153779	-0.163722	0.256665	CDS
ABUW_0531	secD	protein-export membrane protein SecD	-0.284475	0.0607846	-0.612843	2.36e-05	-0.326534	0.0237552	-0.0607645	0.725474	CDS
ABUW_0532	yajC	preprotein translocase, YajC subunit	-0.113384	0.529299	-0.195228	0.252179	-0.370254	0.0135898	-0.0925793	0.592703	CDS
ABUW_0533	tgt	queuine tRNA-ribosyltransferase	0.162745	0.349133	0.151429	0.397754	-0.300762	0.0471299	-0.4932	8.43e-05	CDS
ABUW_0534		LemA family	-0.386234	0.289422	-0.727927	0.0236899	-0.771494	0.016579	-0.366829	0.257438	CDS
ABUW_0535		hypothetical protein	-0.184202	0.318484	-0.281308	0.0977238	-0.330154	0.0462914	-0.411123	0.00363684	CDS
ABUW_0536	queA	S-adenosylmethionine:tRNA ribosyltransferase-i somerase	0.0988411	0.597434	0.698633	3.34e-06	-0.394545	0.0159086	-0.556466	5.18e-05	CDS
ABUW_0537		tRNA-Leu	0.212765	0.478696	0.499062	0.0314057	0.300583	0.347228	0.221853	0.457341	tRNA
ABUW_0538		integrase	0.0380995	0.888391	0.295547	0.0918668	-0.585865	0.000460013	-0.955305	7.32e-11	CDS
ABUW_0539		hypothetical protein	-0.255981	0.318107	0.00433808	0.982779	0.182489	0.526923	0.332076	0.239161	CDS
ABUW_0540		hypothetical protein	-0.429161	0.0598216	-0.0385078	0.877132	-0.075556	0.812761	0.178629	0.47447	CDS
ABUW_0541		DNA exonuclease	-0.292716	0.121136	-0.027536	0.900528	-0.0306577	0.915472	0.252103	0.14397	CDS
ABUW_0542		single-stranded DNA-binding protein	-0.590201	0.00671725	-0.00558566	0.997601	-0.345274	0.167422	0.0123238	0.944312	CDS
ABUW_0543		hypothetical protein	-0.365695	0.182604	-0.00426657	0.99735	-0.263643	0.366755	0.0441537	0.85924	CDS
ABUW_0544		hypothetical protein	-0.399722	0.30195	-0.264562	0.445122	-0.114396	0.854002	0.177382	0.60368	CDS
ABUW_0545		hypothetical protein	-0.339849	0.18319	0.0706969	0.790794	0.203016	0.478118	0.0582134	0.878539	CDS
ABUW_0546		hypothetical protein	0.345535	0.11389	0.721668	6.88e-05	0.0998198	0.752088	-0.143427	0.672186	CDS
ABUW_0547		hypothetical protein	-0.267114	0.173045	0.482784	0.00380241	-0.1394	0.555126	-0.0434717	0.887105	CDS
ABUW_0548		hypothetical protein	-0.0395746	0.957501	0.17755	0.611375	0.00133548	1	0.0527798	0.969081	CDS
ABUW_0549		hypothetical protein	-0.507823	0.00486642	0.00247529	0.995072	-0.315602	0.110228	-0.288101	0.0991934	CDS
ABUW_0550		hypothetical protein	-0.690531	0.000552973	-0.329726	0.0967031	-0.115778	0.615512	-0.115045	0.589862	CDS
ABUW_0551		Rha family transcriptional regulator	-0.507041	0.00562751	0.0982629	0.654046	-0.267362	0.260513	-0.396625	0.0233508	CDS
ABUW_0552		hypothetical protein	-0.246156	0.50253	0.798635	0.000705122	-0.453677	0.201398	-0.26524	0.474002	CDS
ABUW_0553		NAD-dependent DNA ligase	-0.0212073	0.907882	-0.336538	0.0474248	-0.0241108	0.901931	0.140937	0.376263	CDS
ABUW_0554		hypothetical protein	-0.136577	0.4394	-0.383313	0.0138644	-0.0140072	0.947093	0.0449491	0.831906	CDS
ABUW_0555		hypothetical protein	-0.34115	0.384208	-0.342339	0.289542	-0.736109	0.0522858	-0.459369	0.208374	CDS
ABUW_0556		phage zinc-binding transcriptional activator	-0.360092	0.228871	-0.335661	0.182214	-0.181063	0.607436	-0.0611215	0.883626	CDS
ABUW_0557		phage late control protein D	-0.30883	0.0782134	-0.816469	3.2e-07	-0.371257	0.0331835	-0.245188	0.14594	CDS
ABUW_0558		phage tail protein	-0.065792	0.78245	-0.625117	0.00108787	-0.230287	0.325975	-0.0875204	0.713921	CDS
ABUW_0559		phage-related membrane protein	-0.0507525	0.78823	-0.433146	0.00681306	-0.202568	0.244403	-0.119891	0.472164	CDS
ABUW_0561		transposase	-0.344503	0.217527	0.100805	0.71668	-0.0497767	0.926488	-0.515202	0.0529272	CDS
ABUW_0562		transposase inhibitor	-0.096001	0.719403	-0.119974	0.612594	0.144627	0.609473	-0.203193	0.368921	CDS
ABUW_0563		beta-lactamase OXA-23	-0.625065	0.000964512	-0.928859	1.09e-09	-0.926235	3.61e-11	-0.21148	0.211926	CDS
ABUW_0564		AAA ATPase	-0.084628	0.639637	0.16483	0.360355	-0.275431	0.0745113	-0.441276	0.000597996	CDS
ABUW_0565		phage tail protein	0.260898	0.344611	-0.0256224	0.915328	0.642706	0.0308408	-0.10749	0.657282	CDS
ABUW_0566		phage tail tube protein	0.452132	0.114266	0.814668	3.52e-08	0.17525	0.719249	-0.551215	0.0180047	CDS
ABUW_0567		phage tail sheath protein	0.977932	0.00856871	1.3346	1.46e-16	0.142411	0.621667	-0.186371	0.394875	CDS
ABUW_0568		phage tail fiber protein	-0.15975	0.4294	0.402658	0.0143805	0.092441	0.714963	-0.100533	0.628568	CDS
ABUW_0569		phage tail protein	-0.0691161	0.87979	0.63665	0.0153123	0.125494	0.891306	-0.158373	0.779133	CDS
ABUW_0570		phage baseplate assembly protein	-0.371642	0.131929	0.0197348	0.946434	-0.0190745	0.988657	-0.405666	0.073722	CDS
ABUW_0571		phage baseplate assembly protein	-0.949046	0.00103167	-0.0665867	0.837314	-0.162483	0.732213	-0.504109	0.151498	CDS
ABUW_0572		phage baseplate assembly protein	-0.727978	0.0028809	-0.497939	0.028416	0.106298	0.740938	-0.348026	0.189381	CDS
ABUW_0573		phage tail completion protein	-0.53098	0.053142	-0.0295303	0.935743	0.0216245	0.973973	-0.793701	0.00182389	CDS
ABUW_0574		phage tail completion protein	-0.431308	0.0606341	-0.163438	0.520369	0.043987	0.856371	-0.162126	0.547738	CDS
ABUW_0575		hypothetical protein	-0.347424	0.119805	0.106761	0.645042	-0.0459135	0.902037	-0.0299974	0.901531	CDS
ABUW_0576		phage-related membrane protein	-0.337202	0.62799	0.234153	0.643355	0.0392038	0.943828	-0.00975627	1	CDS
ABUW_0577		phage-related membrane protein	-0.36993	0.364239	0.317658	0.383067	-0.0396134	0.946291	0.0290319	0.963336	CDS
ABUW_0578		phage tail protein	-0.600154	0.0929805	-0.263901	0.439302	-0.113898	0.926574	-0.403064	0.282067	CDS
ABUW_0579		phage head completion protein	-0.228391	0.528313	0.383048	0.14571	0.10379	0.826205	0.118972	0.757453	CDS
ABUW_0580		phage small terminase subunit	-0.0479842	0.903924	0.656494	0.00100521	0.0672073	0.85135	0.100524	0.732577	CDS
ABUW_0581		capsid protein	0.24802	0.281871	0.528618	0.00432522	-0.0101978	1	0.242478	0.247304	CDS
ABUW_0582		capsid scaffolding protein	-0.623446	0.0287373	-0.221422	0.425207	-0.190221	0.591093	-0.477314	0.156855	CDS
ABUW_0583		phage-related terminase	-0.14981	0.574594	0.774725	2.24e-05	0.186087	0.498639	-0.173271	0.53373	CDS
ABUW_0584		phage-related portal protein	-0.14757	0.5711	0.234483	0.326729	0.0863276	0.747755	-0.218945	0.317195	CDS
ABUW_0585		two-component system histidine kinase sensor c omponent	-0.20163	0.226439	-0.800339	2.61e-08	0.116704	0.523014	0.126861	0.394551	CDS
ABUW_0586	glnE	glutamate-ammonia-ligase adenylyltransferase	0.279223	0.0727453	-0.157312	0.354879	0.0279641	0.925767	0.0943105	0.557168	CDS
ABUW_0587	ilvE	branched-chain amino acid aminotransferase	0.178103	0.30348	-0.423083	0.00870105	-0.145773	0.369435	0.110001	0.494406	CDS
ABUW_0588		hypothetical protein	-0.0909108	0.627021	-0.440879	0.00524994	-0.0791829	0.694029	-0.123968	0.449765	CDS
ABUW_0589		hypothetical protein	-0.180244	0.290778	-0.579034	0.000106418	-0.267444	0.0856917	-0.140489	0.341076	CDS
ABUW_0590		putative polysaccharide deacetylase	-0.197838	0.241705	-0.494439	0.00130299	-0.348789	0.022921	-0.188497	0.207044	CDS
ABUW_0591		glycosyltransferase	-0.215843	0.222951	-0.543988	0.000535696	-0.330888	0.0414461	-0.273019	0.0609485	CDS
ABUW_0592		glycosyltransferase	-0.0372547	0.859481	-0.301433	0.0708913	-0.307979	0.0593978	-0.144057	0.361927	CDS
ABUW_0593		hypothetical protein	-0.0373445	0.865558	-0.458058	0.00354143	-0.308563	0.0533086	-0.273205	0.0571268	CDS
ABUW_0594		LPS glycosyltransferase subfamily	-0.103418	0.603533	-0.104945	0.589597	-0.184303	0.306406	-0.333912	0.0186816	CDS
ABUW_0595		UDP-N-acetylglucosamine 2-epimerase	-0.293133	0.0850373	-0.458554	0.00465516	-0.412548	0.010989	-0.405404	0.00454069	CDS
ABUW_0596		hypothetical protein	-0.217284	0.221766	-0.00781746	0.989569	-0.381783	0.0524345	-0.468268	0.00050236	CDS
ABUW_0597		hypothetical protein	-0.131454	0.51927	0.221207	0.208729	-0.461068	0.0049955	-0.356863	0.0186816	CDS
ABUW_0598	aspS	aspartyl-tRNA synthetase	0.0248262	0.9262	0.298484	0.254964	-0.364086	0.0107316	-0.105383	0.483577	CDS
ABUW_0599		hypothetical protein	0.166473	0.411636	-0.545002	0.00213813	0.0387162	0.897584	-0.0646887	0.812884	CDS
ABUW_0600		TonB-dependent receptor	0.06642	0.796216	0.104965	0.618	0.141503	0.504961	0.100099	0.577314	CDS
ABUW_0601		phospholipase D	0.244743	0.123052	0.108824	0.553284	0.291313	0.0520241	0.180976	0.216344	CDS
ABUW_0602		hypothetical protein	0.0430893	0.858446	0.172565	0.367056	-0.0580677	0.801821	-0.160587	0.322928	CDS
ABUW_0603		hypothetical protein	0.226206	0.401555	0.101572	0.704233	0.303608	0.265375	-0.0828049	0.826269	CDS
ABUW_0604		phosphate-starvation-inducible E	-0.237687	0.330864	-0.277973	0.158394	0.0441196	0.930947	-0.0344787	0.886606	CDS
ABUW_0605	acdA	acyl-CoA dehydrogenase	-0.26435	0.0885143	-0.692273	1.41e-06	-0.339607	0.0203016	0.28789	0.0497762	CDS
ABUW_0606	acdB1	acyl-CoA dehydrogenase	-0.517483	0.000155463	-0.921315	6.81e-11	-0.427403	0.00262351	0.309523	0.015649	CDS
ABUW_0607		hypothetical protein	-0.0428969	0.865558	-0.0679374	0.767429	0.0176652	0.963453	0.780268	9.35e-07	CDS
ABUW_0608	baeS	two component signal transduction system kinas e sensor component	-0.139856	0.456513	-0.746394	4.85e-07	0.127093	0.473401	0.297665	0.0251673	CDS
ABUW_0609	baeR	two component signal transduction system respo nse regulator	-0.178248	0.310108	-0.661512	8.91e-06	-0.0627689	0.780768	0.530464	9.85e-05	CDS
ABUW_0610		hypothetical protein	0.735742	3.19e-08	-0.472542	0.00216395	0.68871	6.87e-07	0.405392	0.00155675	CDS
ABUW_0611		stearoyl-CoA 9-desaturase	-0.269088	0.0796953	-0.357187	0.0209383	0.15557	0.373012	0.185878	0.189231	CDS
ABUW_0612		hypothetical protein	-0.419598	0.00661144	-0.319204	0.0530603	-0.0721229	0.768846	0.10788	0.513966	CDS
ABUW_0613		glycerophosphoryl diester phosphodiesterase	-0.133123	0.496008	-0.415459	0.0111064	-0.231683	0.197865	-0.171908	0.280853	CDS
ABUW_0614		cobalamin adenosyltransferase	-0.22448	0.274406	0.28115	0.277595	-0.219431	0.304886	0.12126	0.591288	CDS
ABUW_0615		vitamin B12 receptor	-0.657007	9e-07	-0.629665	1.68e-05	-0.424769	0.00292283	-0.31348	0.0150408	CDS
ABUW_0616	trpF	phosphoribosylanthranilate isomerase	-0.027649	0.8721	0.259955	0.121373	-0.146154	0.411417	-0.0379761	0.830367	CDS
ABUW_0617	trpB1	tryptophan synthase, beta subunit	-0.0557457	0.744454	0.11998	0.539746	-0.485791	0.000526071	0.018082	0.936201	CDS
ABUW_0618		hypothetical protein	-0.236792	0.178866	0.0935779	0.664465	-0.375683	0.0239207	-0.255494	0.101081	CDS
ABUW_0619		hypothetical protein	-0.161369	0.417628	0.247491	0.173104	-0.254247	0.190081	-0.395945	0.0141039	CDS
ABUW_0620		hypothetical protein	-0.122022	0.603121	0.476907	0.00705967	0.0501525	0.894144	-0.0907473	0.694938	CDS
ABUW_0621		transcriptional regulator, AraC family	-0.184499	0.388948	0.273609	0.140848	0.079704	0.783287	-0.136396	0.525244	CDS
ABUW_0622	trpA	tryptophan synthase, alpha subunit	-0.125048	0.467155	0.0272135	0.911106	-0.167721	0.303476	0.0423867	0.825273	CDS
ABUW_0623	accD	acetyl-CoA carboxylase, carboxyl transferase, beta subunit	-0.227851	0.257854	-0.0818139	0.679252	-0.499685	0.000417593	0.0533267	0.795364	CDS
ABUW_0624	folC	folylpolyglutamate synthetase/dihydrofolate sy nthase	-0.26813	0.0831633	-0.106444	0.554046	-0.405954	0.00471631	-0.157363	0.277697	CDS
ABUW_0625		hypothetical protein	-0.192232	0.245714	-0.0536901	0.768158	-0.282773	0.0651021	0.154458	0.309201	CDS
ABUW_0626		protein tyrosine/serine phosphatase	-0.184752	0.345296	-0.268761	0.138785	-0.277023	0.154586	-0.159777	0.384656	CDS
ABUW_0627		metallo-beta-lactamase superfamily protein	0.0432726	0.864944	-0.407045	0.0125358	-0.125367	0.534937	0.115714	0.51972	CDS
ABUW_0628		peroxidase	0.485977	0.118487	0.654004	0.0029284	0.982771	0.000310833	1.63199	6.1e-30	CDS
ABUW_0629	secA	preprotein translocase, SecA subunit	-0.0833376	0.671968	-0.448728	0.0029284	-0.0572467	0.817066	-0.0193958	0.926777	CDS
ABUW_0630		hypothetical protein	0.13371	0.42715	0.282899	0.167793	0.0193279	0.915472	0.837862	1.88e-06	CDS
ABUW_0631		metabolite transport protein	-0.135098	0.432414	-0.87391	1.32e-09	0.289826	0.0631755	0.030327	0.866978	CDS
ABUW_0632		hemolysin-3	-0.187736	0.312229	-0.47263	0.00336906	0.202924	0.248873	0.0410635	0.854017	CDS
ABUW_0633		putative methyltransferase	-0.150875	0.42715	-0.0700933	0.755069	-0.185728	0.31233	-0.136035	0.394875	CDS
ABUW_0634		acetyltransferase, gnat family	-0.143675	0.480138	0.115792	0.585337	-0.248671	0.197097	0.0367713	0.913716	CDS
ABUW_0635		phospholipase, patatin family	0.164127	0.393315	0.188594	0.307322	-0.299835	0.0703255	-0.610919	1.04e-05	CDS
ABUW_0636		hypothetical protein	0.296205	0.119551	0.19656	0.325639	0.0472509	0.902037	-0.415632	0.0153193	CDS
ABUW_0637		3-hydroxyacyl-CoA dehydrogenase	-0.0550297	0.790546	-0.173139	0.31446	-0.0425486	0.85135	0.340047	0.0932956	CDS
ABUW_0638		acetyl-CoA acetyltransferase	0.0424814	0.864944	-0.0361198	0.857708	0.0269759	0.935631	0.451335	0.0126684	CDS
ABUW_0639		transcriptional regulator, AraC family	0.0782287	0.673799	-0.524486	0.000376615	0.315485	0.0330718	0.346204	0.00645575	CDS
ABUW_0640		alpha-methylacyl-CoA racemase	0.0487725	0.856282	-0.221924	0.214965	0.319146	0.0631138	0.306785	0.0459404	CDS
ABUW_0641		porin B	-0.0662778	0.73405	-0.365823	0.0167781	0.110871	0.539549	0.39241	0.0013968	CDS
ABUW_0642	gcd	glucose dehydrogenase	0.195866	0.218211	0.508418	0.000523927	0.0149242	0.925007	0.304422	0.0163459	CDS
ABUW_0643	cysI	sulfite reductase	-0.17475	0.289422	0.0128115	0.960249	0.0251333	0.927249	-0.11063	0.449422	CDS
ABUW_0644		hypothetical protein	-0.102492	0.587886	0.143191	0.434095	0.20661	0.244929	-0.0653435	0.720563	CDS
ABUW_0645		quaternary ammonium compound-resistance protei n	-0.275731	0.179943	-0.56579	0.000918746	0.269479	0.162054	0.086968	0.669008	CDS
ABUW_0646		hypothetical protein	0.16662	0.513572	0.321416	0.325784	0.786128	0.000284572	0.932638	6.42e-05	CDS
ABUW_0647		acetyl-CoA acetyltransferase	-0.208717	0.212667	-0.436073	0.00416006	-0.323303	0.0368623	0.11856	0.4456	CDS
ABUW_0648		type 4 fimbrial biogenesis protein FimT	-0.292747	0.0683423	0.020413	0.925082	0.232363	0.14379	0.200872	0.151359	CDS
ABUW_0649	ompA	outer membrane protein A	-0.0797466	0.693961	-0.290921	0.0707976	0.128259	0.42627	0.291531	0.0279345	CDS
ABUW_0650		hypothetical protein	-0.128332	0.608471	3.07576	1.39e-12	-0.041553	0.891306	-0.581126	0.00378405	CDS
ABUW_0651		RtcB family protein	0.530155	0.000416698	4.18203	1.09e-15	-0.183012	0.288085	-0.811717	5.07e-06	CDS
ABUW_0652	lysP	amino-acid transport protein	0.198557	0.28164	0.631861	0.00187068	-0.484592	0.000721554	-0.756497	7.54e-10	CDS
ABUW_0653	rsmC	ribosomal RNA small subunit methyltransferase C	0.185788	0.317146	0.720856	1.09e-06	-0.494283	0.000756693	-0.784925	5.46e-10	CDS
ABUW_0654		uracil-xanthine permease	0.0697565	0.833658	0.969229	4.52e-11	-0.573028	0.00014067	-0.729234	2.31e-08	CDS
ABUW_0655	typA	GTP-binding protein TypA/BipA	0.181371	0.312435	0.608358	0.00024457	-0.428265	0.00775084	-0.684373	4.4e-09	CDS
ABUW_0656	mscL	large conductance mechanosensitive channel pro tein	-0.015233	0.969629	0.246264	0.123699	0.312808	0.0334643	0.483233	6.85e-05	CDS
ABUW_0657		hypothetical protein	-0.0328367	0.89417	-0.00325909	1	0.0990031	0.6766	0.0360424	0.870113	CDS
ABUW_0658	ppiC	peptidyl-prolyl cis-trans isomerase	0.0477432	0.83091	0.0208215	0.919101	0.110376	0.610708	0.146534	0.402221	CDS
ABUW_0659	mutM	formamidopyrimidine-DNA glycosylase	0.137649	0.433386	0.110731	0.542664	0.216783	0.185514	-0.0122325	0.966247	CDS
ABUW_0660		DNA-3-methyladenine glycosylase	0.190881	0.364239	-0.0359513	0.855728	0.307267	0.102243	0.0630246	0.79691	CDS
ABUW_0661		TonB-dependent receptor	0.201717	0.235014	0.0661713	0.749716	0.232102	0.134994	0.609626	4.69e-07	CDS
ABUW_0662		NADPH dehydrogenase	0.0748776	0.696019	-0.219837	0.240716	0.353189	0.140069	0.95055	5.16e-13	CDS
ABUW_0663		auxin efflux Carrier	-0.263888	0.177544	-0.358403	0.0429127	0.427854	0.00896225	0.409458	0.00467078	CDS
ABUW_0664		hypothetical protein	0.0448562	0.805029	-0.336437	0.0318161	0.211213	0.185514	0.445879	0.000355043	CDS
ABUW_0665		thiol:disulfide interchange protein DsbC	-0.156929	0.37763	-0.500827	0.000726246	-0.20331	0.21369	0.256526	0.0562019	CDS
ABUW_0666		hypothetical protein	0.0664827	0.716306	0.356039	0.0233201	0.00497431	0.985721	0.380164	0.00396757	CDS
ABUW_0667		activator of HSP90 ATPase	0.115692	0.567302	0.278715	0.088327	0.733608	2.25e-05	0.834187	5.87e-12	CDS
ABUW_0668		hypothetical protein	-0.332366	0.225217	-0.028099	0.916544	0.202136	0.523615	0.151101	0.625391	CDS
ABUW_0669	phnA	alkylphosphonate utilization operon protein Ph nA	-0.184422	0.540322	0.0340333	0.907856	-0.236738	0.425947	-0.443748	0.0593237	CDS
ABUW_0671		transposase	-0.312572	0.309246	0.179471	0.50081	-0.0635593	0.909228	-0.713834	0.0092181	CDS
ABUW_0672		transposase inhibitor	-0.0466126	0.888391	-0.064467	0.812355	0.266458	0.271974	-0.175936	0.477857	CDS
ABUW_0673		hypothetical protein	0.0258017	0.907882	-0.0907011	0.716834	0.714011	8.37e-06	0.534599	9.64e-05	CDS
ABUW_0674	proS	prolyl-tRNA synthetase	0.166297	0.340778	-0.071838	0.69411	-0.0640843	0.725831	-0.138193	0.355209	CDS
ABUW_0675	nolG	multidrug efflux protein	-0.177711	0.293654	0.0359441	0.888494	-0.479811	0.000711022	0.0315279	0.865209	CDS
ABUW_0676	nolF	multidrug efflux protein	-0.327296	0.0419632	-0.133609	0.45858	-0.506609	0.00070068	-0.0802471	0.629401	CDS
ABUW_0677		hypothetical protein	-0.669302	0.02096	-0.48168	0.0594321	-0.590308	0.052086	-0.676993	0.00627586	CDS
ABUW_0678	pilG	type IV pilus response regulator receiver prot ein PilG	-0.590765	0.200468	-0.372674	0.344384	-1.22514	0.00254508	-0.557705	0.12271	CDS
ABUW_0679	pilH	type IV pilus response regulator protein PilH	-0.433389	0.273442	-0.349136	0.356938	-0.982243	0.00281539	-0.337871	0.259839	CDS
ABUW_0680	pilI	type IV pilus signal transduction protein PilI	-0.801306	0.29049	-0.362747	0.575621	-1.43909	0.0482416	-0.861518	0.184315	CDS
ABUW_0681	pilJ	type IV pilus methyl-accepting chemotaxis sens ory transducer PilJ	-0.906493	0.3812	-0.940322	0.303159	-1.85788	0.0786366	-1.1963	0.207902	CDS
ABUW_0682	pilL	type IV pilus hybrid sensor kinase/response re gulator PilL	-1.14288	0.417672	-1.43755	0.262861	-1.85868	0.191537	-1.48745	0.266447	CDS
ABUW_0683		hypothetical protein	-1.18261	0.372774	-1.19226	0.308864	-1.44231	0.25419	-1.29657	0.285558	CDS
ABUW_0684		coproporphyrinogen III oxidase	-0.131307	0.513928	0.0131997	0.995072	-0.533344	0.00538745	-0.273621	0.1052	CDS
ABUW_0685		alpha/beta hydrolase fold protein	-0.0464994	0.812866	0.0870072	0.716044	-0.456542	0.00975454	-0.186867	0.424619	CDS
ABUW_0686	dapE	succinyl-diaminopimelate desuccinylase	0.214952	0.273442	0.200949	0.230361	0.197356	0.378171	0.00850719	0.961327	CDS
ABUW_0687	ecnB	entericidin EcnAB	0.182584	0.426636	-0.323229	0.252179	0.843595	0.00178029	0.946516	1.42e-16	CDS
ABUW_0688		hypothetical protein	-0.164512	0.424079	0.0397723	0.881496	0.01643	0.985568	-0.109486	0.597743	CDS
ABUW_0689		DUF454 domain-containing protein	0.794694	1.2e-08	0.580747	0.000113031	1.42252	4.3e-13	0.956399	1.97e-05	CDS
ABUW_0690		ErfK/YbiS/YcfS/YnhG family protein	0.294909	0.0880676	-0.0161195	0.956694	0.555371	0.000202813	0.431077	0.00575463	CDS
ABUW_0691		tRNA-Val	1.008	2.03e-06	0.664717	0.058167	0.307532	0.362626	-0.119172	0.701377	tRNA
ABUW_0692		tRNA-Asp	1.33153	3.86e-07	1.00309	0.0371369	0.659699	0.0916025	0.133579	0.762106	tRNA
ABUW_0693		tRNA-Asp	1.46842	3.46e-06	1.11741	0.0453823	0.839356	0.0526562	0.721559	0.0937356	tRNA
ABUW_0694		tRNA-Val	1.23017	6.62e-09	0.83719	0.0176545	0.603311	0.0580308	0.582153	0.0659642	tRNA
ABUW_0695		tRNA-Asp	1.16305	1.9e-06	0.791189	0.0335046	0.695457	0.00420262	0.389778	0.0866189	tRNA
ABUW_0696		tRNA-Val	0.33342	0.343022	0.384425	0.170647	0.197212	0.635981	-0.226812	0.617874	tRNA
ABUW_0697		YdcF family protein	0.171898	0.440901	1.10699	6.06e-12	-0.119443	0.650309	-0.683267	0.000125135	CDS
ABUW_0698		flavodoxin/nitric oxide synthase	0.514812	0.0501921	0.672902	0.0466152	-0.120968	0.526787	-0.223245	0.275091	CDS
ABUW_0699		hypothetical protein	0.11489	0.519271	-0.0649872	0.741155	0.130615	0.484696	-0.118564	0.441257	CDS
ABUW_0700		hypothetical protein	-0.102824	0.580946	-0.661528	6.33e-06	0.0859066	0.682984	0.0802886	0.629401	CDS
ABUW_0701		drug resistance transporter, Bcr/CflA subfamil y	0.558226	5.1e-05	0.0427814	0.840552	0.515941	0.000279878	0.570632	3.03e-06	CDS
ABUW_0702		nitroreductase	0.396626	0.0147993	-0.0670182	0.756314	0.303596	0.0786366	0.329256	0.026096	CDS
ABUW_0703		hypothetical protein	0.161256	0.414676	1.16952	2.85e-15	-0.0100985	0.964475	-0.240724	0.115498	CDS
ABUW_0704	agcS	amino acid transport protein	-0.287185	0.0653135	-0.11139	0.628305	-0.226045	0.162054	-0.336504	0.0122475	CDS
ABUW_0705	deb1	phospholipase, patatin family	0.0378674	0.87793	0.514957	0.000687855	0.271672	0.214914	0.462041	0.000365541	CDS
ABUW_0706	ilvA2	threonine dehydratase	-0.284243	0.0753288	-0.599974	6.23e-05	-0.257979	0.109893	-0.0522551	0.772025	CDS
ABUW_0707		microcin B17 transport protein	0.00313869	0.998614	-0.15312	0.389916	-0.0177632	0.917947	0.11995	0.445613	CDS
ABUW_0708		hypothetical protein	0.0833641	0.714759	-0.380874	0.0323317	0.184798	0.38085	0.393334	0.00985422	CDS
ABUW_0709		hypothetical protein	-0.41354	0.0107734	0.100198	0.626051	-0.344624	0.0450867	0.158368	0.317794	CDS
ABUW_0710		hypothetical protein	0.0995977	0.580946	-0.326782	0.0466566	0.497116	0.00753153	0.451464	0.000540769	CDS
ABUW_0711		intracellular protease, PfpI family	-0.0715339	0.738547	-0.65701	8.34e-06	-0.109342	0.603572	0.427896	0.000676059	CDS
ABUW_0712	gatB	glutamyl-tRNA(Gln) amidotransferase, B subunit	0.1438	0.42715	0.36694	0.0895577	-0.466555	0.000757078	-0.00950824	0.961327	CDS
ABUW_0713	gatA	glutamyl-tRNA(Gln) amidotransferase, A subunit	0.0963879	0.608471	0.371576	0.0574371	-0.37824	0.00804067	-0.0619283	0.71638	CDS
ABUW_0714	gatC	glutamyl-tRNA(Gln) amidotransferase, C subunit	0.0711286	0.742065	0.370138	0.0216153	-0.1492	0.419996	-0.0902964	0.596165	CDS
ABUW_0715	mreB	rod shape-determining protein MreB	0.118	0.529361	0.568025	0.000613889	-0.112136	0.539549	-0.1515	0.296408	CDS
ABUW_0716	mreC	rod shape-determining protein MreC	0.157649	0.383796	0.797796	2.13e-05	-0.298805	0.0541376	-0.285212	0.0362601	CDS
ABUW_0717	mreD	rod shape-determining protein MreD	0.188366	0.323665	0.818931	0.000312108	-0.249344	0.151908	-0.220024	0.181832	CDS
ABUW_0718	maf1	septum formation protein Maf	0.189514	0.337551	0.885752	0.00124057	-0.187115	0.340855	-0.269856	0.102493	CDS
ABUW_0719	cafA	ribonuclease G	-0.0936847	0.598854	-0.00220416	0.991299	-0.212936	0.180567	-0.0339578	0.844955	CDS
ABUW_0720		hypothetical protein	0.125905	0.555385	0.407222	0.00656427	0.637516	4.22e-06	0.438517	0.000364438	CDS
ABUW_0721	wax-dgaT	bifunctional protein wax ester synthase/acyl-C oA diacylglycerol acyltransferase	0.203286	0.379787	0.729584	3.65e-07	0.170863	0.325308	0.15659	0.280853	CDS
ABUW_0722	cysH	phosphoadenosine phosphosulfate reductase	0.0824808	0.678196	0.0319157	0.888494	0.354396	0.0224589	0.283219	0.0407945	CDS
ABUW_0723	thrH	phosphoserine phosphatase/homoserine phosphotr ansferase bifunctional protein	0.331001	0.0424714	0.27797	0.098265	0.240522	0.167422	0.00103558	0.993364	CDS
ABUW_0724		membrane protein involved in aromatic hydrocar bon degradation	-0.109733	0.535764	-1.07579	2.2e-13	0.229447	0.167577	-0.0940351	0.536105	CDS
ABUW_0725		NAD(P)H dehydrogenase, quinone family	-0.145901	0.445212	-0.114134	0.557495	-0.0390143	0.863653	-0.140813	0.436688	CDS
ABUW_0726		putative transcriptional regulator (AraC famil y)	-0.216115	0.311702	-0.185261	0.360038	0.0297777	0.917548	-0.127068	0.553328	CDS
ABUW_0727		fatty acid desaturase	-0.396606	0.0282871	-0.179894	0.579212	-0.0247404	0.941515	0.436053	0.00641042	CDS
ABUW_0728		hypothetical protein	0.175791	0.416492	-0.23177	0.230655	-0.185231	0.293261	-0.111345	0.502532	CDS
ABUW_0729	uppP	undecaprenyl-diphosphatase UppP	-0.141511	0.433155	0.194344	0.258555	-0.0678527	0.740311	-0.201999	0.150646	CDS
ABUW_0730		transcriptional regulator, AraC family	-0.0253021	0.923515	-0.280196	0.0922466	0.142213	0.456047	0.364253	0.00670396	CDS
ABUW_0731		NADPH:quinone oxidoreductase	-0.0978596	0.639277	-0.181641	0.416544	-0.464709	0.00113074	0.591391	6.74e-07	CDS
ABUW_0732	hchA	chaperone protein	0.134643	0.500441	0.48427	0.00468656	0.223159	0.180567	0.775574	1.19e-10	CDS
ABUW_0733		hypothetical protein	-0.233037	0.439326	-0.0302035	0.924548	0.342821	0.256264	0.122452	0.728936	CDS
ABUW_0734		hypothetical protein	-0.417913	0.166737	0.0397062	0.955445	-0.0619757	0.92253	0.0377887	0.934017	CDS
ABUW_0735		hypothetical protein	-0.570904	0.0612888	-0.0327614	0.935743	-0.314058	0.540836	0.124529	0.700962	CDS
ABUW_0736		hypothetical protein	-0.216299	0.636646	0.0626036	0.924815	0.295742	0.609582	0.400961	0.267167	CDS
ABUW_0737		hypothetical protein	-0.114388	0.711781	-0.319004	0.464787	-0.0114456	0.988657	0.136311	0.651127	CDS
ABUW_0738		hypothetical protein	-0.343756	0.318107	0.189667	0.499204	-0.0458	0.910837	-0.055656	0.883192	CDS
ABUW_0739		hypothetical protein	-0.293027	0.148711	0.00494731	1	-0.215616	0.337801	0.0626744	0.797192	CDS
ABUW_0740		hypothetical protein	-0.495336	0.165033	-0.192557	0.554314	-0.271131	0.527052	-0.166745	0.682148	CDS
ABUW_0741		hypothetical protein	-1.04911	0.00119574	-0.497193	0.184561	0.177913	0.759229	-0.389773	0.285081	CDS
ABUW_0742		hypothetical protein	-0.658643	0.025038	-0.0511619	0.898609	0.0769004	0.848846	-0.136996	0.720563	CDS
ABUW_0743		hypothetical protein	-0.986437	0.0158271	-0.38649	0.279089	0.121626	0.84793	-0.505304	0.217466	CDS
ABUW_0744		hypothetical protein	-0.468885	0.272533	-0.672414	0.0333634	0.321623	0.418023	-0.278921	0.496845	CDS
ABUW_0745		hypothetical protein	-0.397352	0.00557651	-0.031716	0.86846	-0.612586	6.15e-06	-0.28016	0.0294036	CDS
ABUW_0746		hypothetical protein	0.0694764	0.806354	0.706085	0.000434077	-0.544205	0.00376792	-0.219054	0.229206	CDS
ABUW_0747		putative transcriptional regulator, Cro/CI fam ily	0.0423081	0.906737	0.689709	0.00230061	-0.481292	0.00641041	-0.141987	0.419449	CDS
ABUW_0748		hypothetical protein	-0.377207	0.391052	-0.506949	0.147203	-0.260504	0.635967	-0.426843	0.341144	CDS
ABUW_0749		hypothetical protein	-0.46161	0.195711	-0.0762905	0.83106	-0.0298454	0.977302	-0.261696	0.577393	CDS
ABUW_0750		hypothetical protein	-0.842118	0.0436629	-0.338318	0.367367	0.181297	0.731548	-0.590232	0.179462	CDS
ABUW_0751		hypothetical protein	-0.402045	0.0673091	-0.411751	0.040102	0.258903	0.260445	-0.207285	0.4011	CDS
ABUW_0752		replicative DNA helicase	-1.04682	6.71e-05	-0.416491	0.0905934	0.226539	0.689235	-0.174121	0.62904	CDS
ABUW_0753		hypothetical protein	-1.00924	0.0619861	-0.426774	0.361825	0.734192	0.105327	0.0442553	0.958331	CDS
ABUW_0754		hypothetical protein	-0.218454	0.806486	0.0357461	1	0.604358	0.405296	0.480009	0.650714	CDS
ABUW_0755		gp12	-0.431331	0.217532	0.25665	0.381347	0.0606808	0.936006	0.425002	0.521703	CDS
ABUW_0756		hypothetical protein	-1.68909	0.00685043	-0.360813	0.434757	-0.344689	0.743321	-0.398814	0.481361	CDS
ABUW_0757		hypothetical protein	-1.29561	0.119839	-0.211245	0.797537	-0.107659	0.955945	-0.335634	0.728936	CDS
ABUW_0758		hypothetical protein	-1.15338	0.00822924	-0.42994	0.256509	-0.140189	0.848846	-0.218298	0.710146	CDS
ABUW_0759		hypothetical protein	-0.368335	0.548769	0.324701	0.704594	0.250062	0.768846	0.136024	0.870113	CDS
ABUW_0760		hypothetical protein	-0.482548	0.150476	-0.0275299	0.935652	-0.00845979	0.988657	0.220368	0.555963	CDS
ABUW_0761		hypothetical protein	-0.730581	0.117321	0.441953	0.346685	0.132605	0.814716	0.270888	0.532586	CDS
ABUW_0762		hypothetical protein	-1.58577	4.27e-09	-0.324422	0.326225	-0.354421	0.603572	-0.269322	0.601489	CDS
ABUW_0763		hypothetical protein	-1.00095	0.01962	-0.00434981	0.996316	-0.0682633	0.979601	0.158148	0.779553	CDS
ABUW_0764		hypothetical protein	-1.12207	9.54e-06	-0.523764	0.0259726	-0.222854	0.579305	-0.0614646	0.982058	CDS
ABUW_0765		tRNA-Arg	-0.68257	0.630868	-0.672496	0.542921	0.205116	0.920149	-0.478847	0.768392	tRNA
ABUW_0766		hypothetical protein	-0.585142	0.488683	0.265514	0.6721	-0.0322869	1	0.368847	0.58148	CDS
ABUW_0767		hypothetical protein	-0.908271	0.0968053	0.0211961	0.979696	0.136415	0.858422	-0.467889	0.629401	CDS
ABUW_0768		hypothetical protein	-0.927891	0.196128	0.177627	0.772867	-0.315885	0.902037	-0.837511	0.377529	CDS
ABUW_0769		hypothetical protein	0.00387939	0.971229	0.430864	0.00453475	-0.179227	0.292671	0.348883	0.00705837	CDS
ABUW_0770		hypothetical protein	0.0296386	0.958975	1.03547	2.21e-06	0.156853	0.720878	-0.0038653	1	CDS
ABUW_0771		hypothetical protein	0.000422932	0.998378	-0.313755	0.0973228	-0.354487	0.0887717	0.14712	0.630321	CDS
ABUW_0772		hypothetical protein	-0.289547	0.432414	0.0901224	0.841925	-0.175067	0.723509	-0.166342	0.684995	CDS
ABUW_0773		hypothetical protein	-0.613051	0.0423227	-0.238776	0.398058	-0.0387672	0.97736	-0.00216585	1	CDS
ABUW_0774		DUF2280 domain-containing protein	-1.28163	0.0327054	-0.494003	0.144799	-0.446035	0.650175	-0.27785	0.656773	CDS
ABUW_0776		hypothetical protein	-0.782577	0.000386324	-0.275905	0.213164	0.0138761	1	-0.116427	0.754872	CDS
ABUW_0777		phage head morphogenesis protein	-0.293594	0.228316	-0.000883379	1	0.0381574	0.919444	-0.0677135	0.83176	CDS
ABUW_0778		hypothetical protein	-0.633067	0.174015	-0.0500353	0.926351	-0.0873995	0.909333	-0.143734	0.862058	CDS
ABUW_0779		hypothetical protein	-0.201831	0.90621	0.547056	0.482516	-0.160208	0.930947	-0.540827	0.692948	CDS
ABUW_0780		hypothetical protein	-1.17638	0.013076	-0.588495	0.137445	-0.366638	0.541828	-0.144503	0.821133	CDS
ABUW_0781		hypothetical protein	-0.5381	0.0194016	-0.434793	0.0428401	-0.00597786	0.989424	0.178776	0.397658	CDS
ABUW_0782		prophage LambdaCh01, coat protein	-0.28201	0.184646	-0.201039	0.331885	0.110494	0.677069	0.265826	0.153548	CDS
ABUW_0783		hypothetical protein	-0.433302	0.244385	-0.523053	0.095302	0.167293	0.709243	-0.0158293	0.996694	CDS
ABUW_0784		hypothetical protein	-0.654625	0.110952	-0.220585	0.592637	-0.0160895	1	-0.26089	0.597564	CDS
ABUW_0785		hypothetical protein	-0.417777	0.417895	0.0439871	0.974018	0.0410609	0.949304	-0.124186	0.845142	CDS
ABUW_0786		hypothetical protein	-0.45944	0.16107	-0.51457	0.132471	-0.586706	0.050612	-0.379384	0.211514	CDS
ABUW_0787		hypothetical protein	-0.498166	0.0646278	-0.21095	0.424848	0.0395905	0.964625	-0.0602243	0.863216	CDS
ABUW_0788		hypothetical protein	-0.493078	0.0285803	-0.206386	0.368965	-0.0512415	0.893164	-0.142016	0.573863	CDS
ABUW_0789		hypothetical protein	-0.964344	0.00369501	-0.535516	0.0693092	0.599845	0.0568103	-0.0423833	0.938757	CDS
ABUW_0790		putative tail fiber	-0.388251	0.0851213	-0.00696704	0.951201	0.280105	0.2793	-0.0305731	0.93724	CDS
ABUW_0791		hypothetical protein	-1.36397	0.000142113	-0.24785	0.484361	0.0413694	0.969943	-0.196372	0.699105	CDS
ABUW_0792		hypothetical protein	-0.389605	0.370388	-0.216386	0.687595	0.474942	0.313806	-0.507173	0.219361	CDS
ABUW_0793		hypothetical protein	-0.0387323	0.894666	-0.113406	0.550828	0.292331	0.0483857	0.468704	0.000126324	CDS
ABUW_0794		helix-turn-helix domain protein	0.0116299	0.935125	0.071768	0.704982	0.294665	0.0459816	0.428802	0.000524591	CDS
ABUW_0795		hypothetical protein	-0.485042	0.220136	0.313173	0.418858	-0.491263	0.149224	-0.475407	0.157691	CDS
ABUW_0796		hypothetical protein	-0.561524	0.00741714	0.0159247	0.994311	-0.617704	0.00502178	-0.617553	0.00152416	CDS
ABUW_0797		lipoprotein, putative	-0.300524	0.125002	-0.184011	0.343911	-0.28956	0.23458	-0.132516	0.49946	CDS
ABUW_0798		hypothetical protein	-0.192283	0.274908	0.0603035	0.812355	-0.211437	0.216985	-0.0358035	0.846542	CDS
ABUW_0799		Arc domain protein DNA binding domain protein	-0.0210136	0.932768	0.0424033	0.85692	0.461109	0.00348168	0.101595	0.579475	CDS
ABUW_0800		hypothetical protein	-0.0897746	0.796297	0.384653	0.134147	0.169693	0.678313	-0.248178	0.554356	CDS
ABUW_0801		hypothetical protein	-0.299088	0.0979977	-0.234652	0.193959	0.300539	0.102944	-0.161085	0.396654	CDS
ABUW_0802		hypothetical protein	-0.89042	0.342308	0.804626	0.139757	-0.596018	0.610708	-1.44173	0.138624	CDS
ABUW_0803		hypothetical protein	-0.700337	0.310781	0.520984	0.293003	-0.409356	0.626813	-0.346598	0.653355	CDS
ABUW_0804		tail tape measure protein	-0.124936	0.490093	0.162171	0.375346	0.298163	0.0665159	0.0608473	0.759489	CDS
ABUW_0805		hypothetical protein	-0.214082	0.79075	0.538376	0.175166	-0.0179164	1	0.0950985	0.85924	CDS
ABUW_0806		bacteriophage D3 - Orf22	-0.482544	0.460995	0.225569	0.51648	-0.508376	0.577729	-0.264683	0.656268	CDS
ABUW_0807		hypothetical protein	-0.681848	0.0676643	0.129323	0.717245	0.0709166	0.890972	-0.443696	0.266208	CDS
ABUW_0808		hypothetical protein	-0.146039	0.500441	0.0732157	0.752462	0.372981	0.0386197	0.051066	0.816529	CDS
ABUW_0809		hypothetical protein	-0.344091	0.372343	0.617895	0.0215535	0.271396	0.552971	-0.555274	0.145049	CDS
ABUW_0810		hypothetical protein	-0.0365117	0.874638	0.0442627	0.847885	0.07186	0.842023	-0.441975	0.00533315	CDS
ABUW_0811		hypothetical protein	-0.360156	0.020617	-0.843179	1.87e-08	0.044081	0.874306	-0.196337	0.181638	CDS
ABUW_0812		hypothetical protein	-0.142886	0.428394	-0.337208	0.0358864	-0.00298741	0.965646	-0.457202	0.00055457	CDS
ABUW_0813		hypothetical protein	-0.0964728	0.618609	-0.0342657	0.883456	0.0601516	0.849087	-0.507472	0.000289054	CDS
ABUW_0814		hypothetical protein	0.0846342	0.771025	0.112839	0.65561	0.0394963	0.927534	-0.17496	0.471104	CDS
ABUW_0815		site-specific recombinase, phage integrase fam ily	-0.220851	0.212667	-0.529358	0.00072964	-0.0755728	0.763705	-0.135456	0.421181	CDS
ABUW_0816		tRNA-Arg	-0.476749	0.401784	-0.555969	0.25498	0.627933	0.151358	-0.284349	0.662606	tRNA
ABUW_0817	aroP2	aromatic amino acid transport protein	-0.110207	0.528319	-0.627469	1.71e-05	0.296018	0.053422	-0.0873612	0.596874	CDS
ABUW_0818	prpF	AcnD-accessory protein PrpF	0.136708	0.447743	-0.252475	0.140113	-0.123123	0.506134	0.2562	0.0845676	CDS
ABUW_0819	ispA	polyprenyl synthetase	-0.235416	0.181027	-0.234324	0.180758	-0.300861	0.0720847	-0.120603	0.482399	CDS
ABUW_0820		hypothetical protein	-0.422002	0.105521	-0.00518571	0.991897	-0.098617	0.723311	-0.0274444	0.929585	CDS
ABUW_0821		band 7 protein	-0.0662588	0.757995	0.149874	0.3766	-0.439462	0.0025925	0.249991	0.0772934	CDS
ABUW_0822		hypothetical protein	0.0187881	0.932812	0.322629	0.043158	-0.195669	0.25419	0.228657	0.108797	CDS
ABUW_0823		hypothetical protein	0.271933	0.0850373	0.729036	6.2e-07	0.056986	0.783287	-0.0916155	0.699105	CDS
ABUW_0824		phospholipid/glycerol acyltransferase	0.681438	3.66e-05	-0.100602	0.661334	0.0629307	0.851791	0.135352	0.522079	CDS
ABUW_0825		major facilitator superfamily MFS_1	-0.176957	0.585947	0.136881	0.641347	-0.00491997	1	-0.207327	0.514405	CDS
ABUW_0826		porin	-0.937451	0.0459282	-2.0579	1.22e-05	-0.535865	0.158738	-0.343065	0.407512	CDS
ABUW_0827	pmrC	lipid A phosphoethanolamine transferase	-0.0315446	0.895278	-0.159025	0.395448	0.0857723	0.684066	0.207432	0.176913	CDS
ABUW_0828	qseB	two-component system DNA-binding response regu lator	-0.00219906	0.986908	-0.116011	0.554314	0.0192717	0.917548	0.371793	0.00688128	CDS
ABUW_0829	qseC	two-component system sensor kinase	-0.158273	0.397919	-0.192731	0.287585	-0.0863541	0.709986	-0.00279963	0.99693	CDS
ABUW_0830		hypothetical protein	-0.23463	0.401784	-0.0422671	0.877132	0.198206	0.570089	-0.397696	0.123755	CDS
ABUW_0831		ammonium transporter	-0.0444617	0.863112	0.247189	0.329103	0.114032	0.719939	-0.18794	0.478473	CDS
ABUW_0832		transcriptional regulator, LysR family	0.0759909	0.788026	-0.195622	0.331885	-0.00700948	0.955163	-0.27608	0.134131	CDS
ABUW_0833		hypothetical protein	-0.25662	0.46163	0.222068	0.48014	0.450757	0.11778	0.0502883	0.884971	CDS
ABUW_0834		DnaJ domain protein	-0.31469	0.161311	-0.170445	0.447832	-0.122474	0.701544	-0.0220059	0.956177	CDS
ABUW_0835		hypothetical protein	-0.370892	0.0489726	0.0500777	0.854788	0.0209297	0.964625	-0.188695	0.528237	CDS
ABUW_0836	valS	valyl-tRNA synthetase	0.245512	0.12114	0.542435	0.000221819	-0.0696457	0.734573	0.0241429	0.896888	CDS
ABUW_0837		hypothetical protein	-0.0415472	0.851832	-0.253293	0.166045	0.1536	0.475078	0.0830707	0.711087	CDS
ABUW_0838		short-chain dehydrogenase/reductase	-0.0533875	0.780797	-0.130458	0.481641	0.0104087	0.971121	0.0680951	0.707339	CDS
ABUW_0839		hypothetical protein	0.0784611	0.710502	-0.0550836	0.778185	0.345251	0.0304353	0.177123	0.275323	CDS
ABUW_0840		hypothetical protein	0.457093	0.00408303	-0.000641361	1	-0.061117	0.80583	-0.0912355	0.640805	CDS
ABUW_0841		hypothetical protein	0.589119	0.000333399	0.147331	0.502022	0.0882066	0.7526	0.133144	0.536105	CDS
ABUW_0842	adeK	multidrug efflux protein AdeK	0.00125906	0.996771	0.0728614	0.69411	-0.144485	0.411417	0.227629	0.0913661	CDS
ABUW_0843	adeJ	multidrug efflux protein AdeJ	0.0661468	0.723032	0.239909	0.132285	-0.0211932	0.936546	0.194124	0.1571	CDS
ABUW_0844	adeI	multidrug efflux protein AdeI	0.0453589	0.830041	0.305518	0.0513084	-0.0457619	0.834136	0.186117	0.191081	CDS
ABUW_0845		hypothetical protein	0.0564952	0.790546	0.496472	0.000988256	0.188647	0.292671	-0.0270587	0.9012	CDS
ABUW_0846		site-specific recombinase	-0.225481	0.164976	-0.610818	4e-05	-0.388026	0.00743826	-0.291099	0.0322202	CDS
ABUW_0847	ispB	trans-hexaprenyltranstransferase	-0.385045	0.0114691	-0.237039	0.152551	-0.494242	0.000763237	-0.228113	0.113054	CDS
ABUW_0848	rplU	ribosomal protein L21	-0.00065207	0.985107	0.296296	0.061059	-0.121636	0.552729	-0.409922	0.00067519	CDS
ABUW_0849	rpmA	ribosomal protein L27	0.0587217	0.785897	0.348743	0.0334054	-0.0915592	0.740938	-0.372702	0.00237902	CDS
ABUW_0850	lolA	outer membrane lipoprotein carrier protein Lol A	0.149075	0.523492	-0.27751	0.18322	0.357471	0.0439275	1.09424	2.98e-14	CDS
ABUW_0851		hypothetical protein	0.09581	0.602767	-0.473769	0.00159881	0.108003	0.540836	0.595794	9.55e-07	CDS
ABUW_0852	serS	seryl-tRNA synthetase	0.163903	0.336821	0.503886	0.00069656	-0.135795	0.446847	0.0763698	0.635095	CDS
ABUW_0853	cobA	uroporphyrin-III C-methyltransferase	0.239895	0.150481	0.889664	8.34e-10	-0.330825	0.0279483	-0.0529492	0.768736	CDS
ABUW_0854		RNA methyltransferase, TrmH family	0.0213902	0.945212	0.378855	0.0242444	-0.292086	0.0995278	-0.170835	0.337489	CDS
ABUW_0855		transcriptional regulator, PadR family	-0.215437	0.3812	0.361168	0.153242	-0.0274459	0.966879	0.369436	0.0681456	CDS
ABUW_0856		hypothetical protein	0.24252	0.195733	0.548414	0.000680254	0.100595	0.678313	0.21213	0.218527	CDS
ABUW_0857		putrescine importer	-0.664949	1.23e-06	-0.462612	0.00244882	-0.246778	0.117297	-0.438626	0.000540054	CDS
ABUW_0858		alcohol dehydrogenase, class IV	-0.394517	0.00625529	-1.18689	5.69e-17	-0.411887	0.00368106	-0.143037	0.312589	CDS
ABUW_0859		hypothetical protein	-0.451489	0.00185457	-1.21678	4.01e-17	-0.367937	0.0124932	-0.238382	0.0811474	CDS
ABUW_0860	lipB	lipoate-protein ligase B	-0.181062	0.312229	-0.508351	0.000909613	-0.00640832	1	-0.127659	0.410266	CDS
ABUW_0861		hypothetical protein	-0.260831	0.0964511	-0.606471	3.85e-05	0.0979783	0.629566	-0.445021	0.000334127	CDS
ABUW_0862	rpoD	RNA polymerase sigma factor sigma-70	-0.0856492	0.644915	-0.13291	0.46927	0.0857215	0.653617	-0.114772	0.441663	CDS
ABUW_0863		hypothetical protein	-0.00534547	0.98284	0.860873	6.82e-06	-0.157907	0.402669	-0.130286	0.429001	CDS
ABUW_0864		YgfB/YecA family protein	0.0230995	0.935365	0.712002	0.00026241	-0.00365367	0.973807	-0.0368627	0.816681	CDS
ABUW_0865		rhodanese domain protein	0.0601182	0.757995	1.60699	2.78e-29	-0.227512	0.190466	-0.202374	0.176568	CDS
ABUW_0866		hypothetical protein	0.0268048	0.930795	-0.392445	0.0214685	0.330713	0.0653595	-0.0765844	0.720563	CDS
ABUW_0867	gltA	citrate synthase I	-0.403602	0.290551	-0.432471	0.141715	-0.886799	0.000351201	0.517878	0.178884	CDS
ABUW_0868	sdhC	succinate dehydrogenase, cytochrome b556 subun it	-0.170392	0.311697	0.293858	0.0652885	-0.18602	0.256129	0.0277178	0.887105	CDS
ABUW_0869	sdhD	succinate dehydrogenase, hydrophobic membrane anchor protein	-0.149141	0.379787	0.187021	0.276519	-0.188766	0.241718	0.0100312	0.967147	CDS
ABUW_0870	sdhA	succinate dehydrogenase, flavoprotein subunit	-0.153693	0.344611	0.0483367	0.820712	-0.360443	0.0118327	0.0263391	0.898976	CDS
ABUW_0871	sdhB	succinate dehydrogenase iron-sulfur subunit	-0.150788	0.35417	-0.0464959	0.801551	-0.381609	0.00719682	-0.00413398	0.97854	CDS
ABUW_0872	sucA	2-oxoglutarate dehydrogenase, E1 component	-0.182491	0.274406	-0.439924	0.00329882	-0.000114979	1	0.148484	0.296408	CDS
ABUW_0873	sucB	2-oxoglutarate dehydrogenase, E2 component, di hydrolipoamide succinyltransferase	-0.159866	0.334352	-0.425759	0.0044396	-0.11938	0.517391	0.232896	0.0834244	CDS
ABUW_0874	lpdA1	dihydrolipoamide dehydrogenase	-0.341065	0.0196676	-0.584762	5.59e-05	-0.358463	0.0130673	0.167684	0.23783	CDS
ABUW_0875	sucC	succinyl-CoA synthase, beta subunit	-0.434137	0.00210263	-0.859909	1.44e-09	-0.502576	0.000304037	0.275873	0.0344273	CDS
ABUW_0876	sucD	succinyl-CoA synthetase, alpha subunit	-0.25997	0.0885143	-0.664413	4.13e-06	-0.516598	0.000194258	0.276506	0.0364202	CDS
ABUW_0877		hypothetical protein	-0.777032	0.0586838	-0.897285	0.00779887	-0.24048	0.655102	-0.262011	0.574297	CDS
ABUW_0878		hypothetical protein	-0.919961	0.303564	-0.373478	0.633516	-0.112853	0.954197	-0.467987	0.649684	CDS
ABUW_0879		hypothetical protein	0.26978	0.127105	0.523212	0.000918746	0.201577	0.304886	-0.060108	0.73732	CDS
ABUW_0880		hypothetical protein	0.223583	0.581528	0.388564	0.0551259	0.241335	0.361125	-0.121425	0.717512	CDS
ABUW_0881	trpS	tryptophanyl-tRNA synthetase	-0.165208	0.345364	0.190566	0.245478	-0.282279	0.0700773	-0.0540789	0.755117	CDS
ABUW_0882		hypothetical protein	0.0560349	0.732186	-0.154827	0.405403	0.383093	0.0124932	0.589179	5.97e-07	CDS
ABUW_0883		metallopeptidase, zinc binding	0.055179	0.774536	-0.294862	0.062086	0.333846	0.0230555	0.61222	3.19e-07	CDS
ABUW_0884		putave Na+/H+ antiporter	-0.226433	0.166357	-0.282878	0.0770248	-0.243943	0.125959	-0.307195	0.023019	CDS
ABUW_0885		biofilm-associated protein	0.129077	0.462285	0.167694	0.315078	0.436484	0.00169186	0.397695	0.00117014	CDS
ABUW_0886		hypothetical protein	-0.159258	0.373313	-1.22226	3.33e-16	-0.147503	0.408495	-0.212211	0.155966	CDS
ABUW_0887		hypothetical protein	-0.137949	0.432414	-0.812595	4.98e-08	0.0175786	0.989224	-0.082119	0.63138	CDS
ABUW_0888		metalloprotease	-0.372087	0.0315547	-0.346798	0.0350688	-0.544613	0.000182741	0.217816	0.275634	CDS
ABUW_0889		methylated-DNA--protein-cysteine methyltransfe rase	-0.0298347	0.956137	-0.138028	0.554046	0.5408	0.00335562	0.0100622	0.927015	CDS
ABUW_0890		universal stress protein	0.165421	0.439297	-0.136862	0.645418	0.559176	0.00133558	0.601018	0.00508838	CDS
ABUW_0891	cat	chloramphenicol acetyltransferase	-0.487546	0.0100733	0.00683618	0.96512	-0.0426631	0.918547	-0.374074	0.0399113	CDS
ABUW_0892	greA	transcription elongation factor GreA	-0.204632	0.210096	-0.246179	0.127163	-0.191999	0.242748	-0.186294	0.183389	CDS
ABUW_0893	carB	carbamoyl-phosphate synthase, large subunit	-0.363525	0.0111998	-0.66648	4.19e-06	-0.549997	5.08e-05	-0.366635	0.00316446	CDS
ABUW_0894	carA	carbamoyl-phosphate synthase, small subunit	-0.318614	0.0322668	-0.569726	0.000112061	-0.411116	0.00345711	-0.466823	0.000135069	CDS
ABUW_0895		hypothetical protein	0.181422	0.284003	0.307796	0.0516666	0.265309	0.0852445	0.438062	0.0236026	CDS
ABUW_0896		hypothetical protein	0.254248	0.125433	0.242651	0.145935	-0.0526064	0.813584	-0.174205	0.258131	CDS
ABUW_0897		hypothetical protein	0.0991764	0.62952	0.235424	0.159782	0.107297	0.610708	-0.0904743	0.582602	CDS
ABUW_0898	rrmJ	ribosomal RNA large subunit methyltransferase J	0.0856878	0.636646	0.0712426	0.69411	0.388453	0.00663915	-0.0333844	0.848666	CDS
ABUW_0899	ftsH	cell division protein FtsH	-0.0900915	0.614822	-0.512434	0.000531832	0.29035	0.0514445	-0.0305265	0.866857	CDS
ABUW_0900	folP	dihydropteroate synthase	-0.0693591	0.733841	0.348798	0.0325087	0.164523	0.382781	-0.155082	0.352761	CDS
ABUW_0901		hypothetical protein	0.113736	0.697114	1.18787	1.55e-10	-0.0828696	0.752088	-0.547378	0.00556287	CDS
ABUW_0902		hypothetical protein	0.221021	0.367289	0.934538	1.08e-07	0.0129785	1	-0.592943	0.00416327	CDS
ABUW_0903		tRNA-Leu	0.313399	0.477671	0.476945	0.100419	0.123925	0.862803	-0.146239	0.729147	tRNA
ABUW_0904		alkaline phosphatase	0.454894	0.00671725	1.60039	2.43e-27	-0.202154	0.295244	-0.702211	1.15e-06	CDS
ABUW_0905		tRNA-Leu	0.884201	0.0147993	0.978189	8.99e-09	0.292052	0.587919	0.151716	0.811502	tRNA
ABUW_0906		tRNA-Cys	0.942661	0.00512739	0.878799	1.77e-08	0.372052	0.56017	0.171745	0.685216	tRNA
ABUW_0907	folD	methenyltetrahydrofolate cyclohydrolase	-0.0358372	0.865988	0.130086	0.476244	-0.362515	0.0155881	-0.0830748	0.657282	CDS
ABUW_0908	prmA2	ribosomal protein L11 methyltransferase	0.165875	0.396	0.845183	2.04e-08	-0.28178	0.0961012	-0.330633	0.0252242	CDS
ABUW_0909		hypothetical protein	-0.133234	0.580946	-0.416548	0.00705967	-0.242238	0.141567	0.243815	0.098915	CDS
ABUW_0910	kgtP	MFS permease	-0.48806	0.020233	-0.471478	0.0289562	-0.60203	1.23e-05	0.457489	0.0150408	CDS
ABUW_0911	glpK	glycerol kinase	0.018296	0.956992	-0.0873132	0.63065	-0.24037	0.145611	-0.0219635	0.912933	CDS
ABUW_0912	glpD	glycerol-3-phosphate dehydrogenase	-0.0927974	0.632326	-0.23915	0.149287	0.211308	0.197865	0.224848	0.109478	CDS
ABUW_0913	pckG	phosphoenolpyruvate carboxykinase	0.358158	0.0155307	0.845977	4.2e-09	-0.133567	0.490065	-0.233782	0.0760121	CDS
ABUW_0914		hypothetical protein	0.48672	0.000896486	0.436896	0.00452514	0.403373	0.00780933	0.341243	0.0129267	CDS
ABUW_0915		putative phosphodiesterase	0.350408	0.0307052	0.0235256	0.914829	0.163511	0.403881	-0.0540944	0.793987	CDS
ABUW_0916		biofilm-associated protein	0.0237705	0.93624	0.163597	0.666008	-0.298572	0.0383957	-0.293464	0.0221647	CDS
ABUW_0917	groS	chaperonin GroS	-0.426548	0.0028809	-0.923969	6.93e-11	-0.588082	1.85e-05	-0.0711881	0.750958	CDS
ABUW_0918	groL	chaperonin GroL	-0.299637	0.0518237	-1.0035	1.03e-12	-0.418438	0.00333331	-0.116722	0.499124	CDS
ABUW_0919	dgkA	diacylglycerol kinase	0.0504685	0.867335	0.171736	0.558258	-0.0286877	0.960082	-0.278583	0.256965	CDS
ABUW_0920		metal-dependent hydrolase of the beta-lactamas e superfamily	-0.419298	0.00374723	-0.855482	2.55e-09	-0.55547	6.12e-05	0.0355324	0.866857	CDS
ABUW_0921		glycerophosphoryl diester phosphodiesterase	-0.236653	0.254151	0.128866	0.483891	-0.218959	0.375535	0.46022	0.00726105	CDS
ABUW_0922		multidrug efflux protein	0.162967	0.337485	0.452123	0.00298413	-0.00275249	0.998322	0.158991	0.294203	CDS
ABUW_0923		hypothetical protein	0.390406	0.0313242	0.155436	0.461722	0.253081	0.21369	0.0346292	0.899284	CDS
ABUW_0924	htpX	heat shock protein htpX	0.138577	0.42715	-0.148963	0.392219	0.243619	0.119778	0.270425	0.0397841	CDS
ABUW_0925		lytic transglycosylase, catalytic	-0.233997	0.178697	-0.280077	0.0988363	-0.405983	0.0127935	-0.74852	7.46e-08	CDS
ABUW_0926		PP-loop domain protein	0.102223	0.594746	0.708804	0.00324354	-0.0263724	0.927249	-0.241613	0.145672	CDS
ABUW_0927		hypothetical protein	-0.270926	0.086292	-0.662533	4.75e-06	-0.167165	0.325087	0.682538	4.34e-05	CDS
ABUW_0928		lytic transglycosylase, catalytic	-0.124027	0.519046	0.740483	6.89e-07	0.0288572	0.926574	-0.242228	0.102493	CDS
ABUW_0929	greB	transcription elongation factor GreB	-0.413551	0.0241525	0.213721	0.261528	-0.356128	0.0554655	-0.429731	0.0092931	CDS
ABUW_0930		tRNA-Ser	-0.197206	0.63764	0.531585	0.0311699	-0.336611	0.454863	-0.398441	0.274088	tRNA
ABUW_0931		hypothetical protein	0.0226582	0.935365	0.162087	0.414101	0.446353	0.0098998	0.399537	0.0105427	CDS
ABUW_0932		non-ribosomal peptide synthetase	0.0288794	0.903346	0.0739144	0.73118	0.148704	0.469249	-0.222409	0.221176	CDS
ABUW_0933		hypothetical protein	0.0297305	0.93624	0.0270623	0.926836	-0.407449	0.0658704	-0.70279	0.00164692	CDS
ABUW_0934		hypothetical protein	-1.30208	0.344611	-0.182358	0.928491	0.0871116	0.97736	-0.105553	1	CDS
ABUW_0935		hypothetical protein	-0.34873	0.394384	-0.236688	0.49114	-0.672208	0.161522	-0.63755	0.143874	CDS
ABUW_0936		hypothetical protein	-0.357874	0.626111	-0.529314	0.338803	-0.486981	0.555126	-0.749335	0.296408	CDS
ABUW_0937		hypothetical protein	0.195699	0.514128	-0.506418	0.0267	0.112213	0.768846	-0.15939	0.571552	CDS
ABUW_0940		nitroreductase family protein	0.192896	0.243011	0.544325	0.000250149	-0.140986	0.463051	1.05886	3.08e-16	CDS
ABUW_0941		oxidoreductase short chain dehydrogenase/reduc tase family	-0.216691	0.265413	-0.403195	0.01789	-0.0154558	0.965646	0.442369	0.00272142	CDS
ABUW_0942		transcriptional regulator, TetR family	0.134421	0.612393	0.261358	0.239701	0.373366	0.101355	0.264823	0.241944	CDS
ABUW_0943		Glycerate kinase	0.354657	0.185042	0.641804	0.000286187	0.411961	0.0407219	0.179103	0.370574	CDS
ABUW_0944		oxidoreductase alpha (molybdopterin) subunit	0.0806035	0.635869	0.409754	0.00644651	0.271732	0.065096	0.910906	1.75e-10	CDS
ABUW_0945	fdhD	formate dehydrogenase accessory protein FdhD	-0.00440992	1	-0.257643	0.150111	0.291351	0.103433	0.412518	0.00552893	CDS
ABUW_0946		hypothetical protein	-0.173511	0.522622	0.157994	0.485484	0.242579	0.320147	-0.0500247	0.879512	CDS
ABUW_0947	pdxB	D-isomer specific 2-hydroxyacid dehydrogenase, NAD-binding	0.105836	0.630463	0.468427	0.00415676	-0.037698	0.883238	-0.0403768	0.843655	CDS
ABUW_0948		lysyl-tRNA synthetase	0.0896255	0.659703	0.292727	0.0815988	-0.291567	0.103778	-0.103983	0.544714	CDS
ABUW_0949		hypothetical protein	0.0770578	0.662722	-0.396038	0.00984203	0.359859	0.0544921	0.11591	0.449765	CDS
ABUW_0950	radA	DNA repair protein RadA	0.657169	3.78e-06	0.381443	0.0175827	0.390567	0.0132538	0.120629	0.47932	CDS
ABUW_0951	cycA	D-serine/D-alanine/glycine transporter	-0.108516	0.539058	-0.572067	8.44e-05	0.267684	0.0804101	0.361187	0.00444965	CDS
ABUW_0952		hypothetical protein	0.190219	0.334369	0.601238	0.000139097	0.0563479	0.846872	0.0170142	0.973785	CDS
ABUW_0953	lysA	diaminopimelate decarboxylase	0.164408	0.338238	0.524174	0.000423239	-0.090173	0.653617	-0.0782952	0.635095	CDS
ABUW_0954	dapF	diaminopimelate epimerase	0.251496	0.130929	0.493412	0.00116315	-0.108988	0.558352	0.0566869	0.788672	CDS
ABUW_0955		alpha/beta hydrolase fold protein	-0.139377	0.515107	-0.0190497	0.946066	-0.219683	0.275001	-0.512954	0.00123323	CDS
ABUW_0956		lysine exporter protein	-0.107718	0.639637	0.290632	0.11121	0.0292239	0.928277	-0.189042	0.33488	CDS
ABUW_0957	xerC	tyrosine recombinase XerC	-0.157212	0.400753	-0.614893	8.01e-05	0.0903215	0.655102	0.151955	0.355935	CDS
ABUW_0958	etfB	electron transfer flavoprotein subunit beta	-0.0994207	0.741042	-0.259147	0.206982	-0.625929	1.69e-05	0.335096	0.08372	CDS
ABUW_0959	etfA	electron transfer flavoprotein subunit alpha	-0.054852	0.876039	-0.143159	0.602534	-0.759847	1.02e-05	0.364542	0.1189	CDS
ABUW_0960	gyrA	DNA gyrase, A subunit	-0.0887682	0.632326	-0.233988	0.158829	-0.084003	0.678313	-0.0381236	0.823911	CDS
ABUW_0961		hypothetical protein	0.10172	0.752092	0.666137	0.000198488	0.0932996	0.805366	-0.355911	0.0986814	CDS
ABUW_0962		hypothetical protein	0.0710093	0.863112	0.222223	0.63242	0.495296	0.10673	-0.010676	1	CDS
ABUW_0963		glycosyltransferase	-0.331652	0.235209	0.190801	0.423769	0.195466	0.467921	-0.371	0.157632	CDS
ABUW_0964		hypothetical protein	-0.357861	0.157936	-0.217904	0.367056	-0.00764469	0.992275	-0.459702	0.0416203	CDS
ABUW_0965		ABC-2 type transporter family	-0.253933	0.145062	-0.72215	2.64e-06	-0.274091	0.104411	0.132157	0.429001	CDS
ABUW_0966		multidrug ABC transporter permease	-0.233049	0.177544	-0.94381	3.42e-10	-0.320381	0.0485124	-0.0945222	0.577255	CDS
ABUW_0967		putative RND family drug transporter	-0.0563709	0.780041	-0.679818	4.01e-06	-0.142019	0.438352	0.153277	0.319482	CDS
ABUW_0968		putative RND family drug transporter	0.0693588	0.723946	-0.665438	6.34e-06	0.0872836	0.667223	0.226345	0.116875	CDS
ABUW_0969	serC	phosphoserine aminotransferase	0.240333	0.145062	0.894724	5.06e-10	-0.244337	0.127624	-0.28845	0.026096	CDS
ABUW_0970		hypothetical protein	-0.224803	0.239922	-0.903756	2.59e-08	0.851226	1.67e-08	-0.0453669	0.865209	CDS
ABUW_0971		hypothetical protein	-0.126015	0.511929	-0.656596	7.89e-06	-0.0415716	0.885041	0.0510298	0.765298	CDS
ABUW_0972		hypothetical protein	0.173928	0.338238	0.0149627	0.944293	0.13254	0.507856	-0.220285	0.144282	CDS
ABUW_0973		hypothetical protein	0.139024	0.562745	0.0681328	0.746477	-0.246326	0.150648	-0.606478	1.1e-05	CDS
ABUW_0974	lolC	lipoprotein-releasing system transmembrane pro tein LolE	0.133246	0.438265	0.272915	0.0846598	-0.0402435	0.869972	0.146598	0.341009	CDS
ABUW_0975	lolD	lipoprotein releasing system, ATP-binding prot ein	0.19426	0.267472	0.256094	0.119718	-0.11181	0.551828	0.132832	0.421672	CDS
ABUW_0976	comA	competence factor involved in DNA uptake	-0.0430708	0.858446	0.263376	0.114077	-0.367689	0.0242491	-0.699285	4.45e-07	CDS
ABUW_0977		lipid A biosynthesis acyltransferase	-0.0164062	0.943887	-0.188803	0.288409	-0.4472	0.00243496	-0.514488	4.93e-05	CDS
ABUW_0978	sppA	signal peptide peptidase SppA, 36K type	0.0838382	0.629866	0.364696	0.0167937	-0.0549582	0.842792	0.457195	0.000210409	CDS
ABUW_0979		hydrolase	0.0835627	0.635747	0.300761	0.0561988	0.0486465	0.813983	0.307492	0.0199278	CDS
ABUW_0980	purN	phosphoribosylglycinamide formyltransferase	0.041475	0.86599	0.750036	3.04e-07	-0.463272	0.00227495	-0.60202	1.86e-06	CDS
ABUW_0981	purM	phosphoribosylformylglycinamidine cyclo-ligase	0.114175	0.529325	0.700827	1.24e-06	-0.3333	0.0237933	-0.42876	0.00054442	CDS
ABUW_0982		permease	0.197935	0.218414	0.408417	0.00643651	-0.0428639	0.86437	0.230533	0.085457	CDS
ABUW_0983	hda	DnaA family protein	0.219944	0.181027	0.185647	0.273818	-0.180979	0.284622	-0.051086	0.77628	CDS
ABUW_0984		hypothetical protein	0.337071	0.0313242	-0.0615461	0.754077	-0.0761614	0.67443	-0.283974	0.0327733	CDS
ABUW_0985		hypothetical protein	0.194117	0.267301	-0.657255	9.48e-06	0.183593	0.30312	-0.255935	0.0722882	CDS
ABUW_0986		hypothetical protein	-0.316275	0.0502283	-0.0989362	0.62014	0.229499	0.158573	-0.124291	0.422882	CDS
ABUW_0987		hypothetical protein	-0.249585	0.130993	0.0594799	0.754554	0.107916	0.540764	-0.0426834	0.833352	CDS
ABUW_0988		RNA polymerase sigma-70 factor	-0.185081	0.334369	0.016865	0.923025	0.450277	0.0186357	0.0429957	0.885466	CDS
ABUW_0989		tRNA/rRNA methyltransferase	0.173879	0.328411	0.197477	0.246411	-0.167298	0.351623	-0.270192	0.0606623	CDS
ABUW_0990	fbp1	fructose-1,6-bisphosphatase	0.0600697	0.74039	0.156105	0.367191	-0.209501	0.209693	-0.199551	0.147769	CDS
ABUW_0991		hypothetical protein	-0.0719369	0.771445	-0.122752	0.563227	0.453567	0.00578464	0.0803382	0.727478	CDS
ABUW_0992	pal	peptidoglycan-associated lipoprotein	0.104871	0.549278	-0.17362	0.327489	0.0411072	0.830521	0.632687	1.02e-07	CDS
ABUW_0993	tolB	Tol-Pal system beta propeller repeat protein T olB	0.203552	0.196128	0.215532	0.17965	-0.0422291	0.874306	0.455738	0.000178666	CDS
ABUW_0994	tolA	tolerance to group A colicins single-stranded filamentous DNA phage	0.266363	0.0922766	-0.0159422	0.973264	0.0248665	0.927249	0.109312	0.521703	CDS
ABUW_0995	tolR	protein TolR	0.17826	0.318484	-0.0284477	0.921711	-0.0522572	0.833119	-0.0622969	0.728936	CDS
ABUW_0996	tolQ	protein TolQ	0.130253	0.462231	0.149808	0.38405	0.0866536	0.670818	0.176345	0.264968	CDS
ABUW_0997	ybgC	tol-pal system-associated acyl-CoA thioesteras e	-0.0362348	0.863845	0.0304189	0.890385	-0.0314225	0.894231	-0.0803694	0.623898	CDS
ABUW_0998		Peptidase M20D, amidohydrolase	-0.541723	0.00743413	-0.448097	0.0215614	-0.177451	0.489914	-0.262885	0.217037	CDS
ABUW_0999	ruvB	Holliday junction DNA helicase RuvB	0.201631	0.244385	-0.246622	0.140975	-0.115164	0.540972	0.0988422	0.552186	CDS
ABUW_1000	ruvA	Holliday junction DNA helicase RuvA	0.0333813	0.890621	-0.343025	0.0299959	-0.124415	0.484614	-0.069539	0.681492	CDS
ABUW_1001	dgt	deoxyguanosinetriphosphate triphosphohydrolase	-0.101616	0.561438	-1.13996	2.84e-15	0.0368532	0.908161	0.143952	0.363703	CDS
ABUW_1002	purL	phosphoribosylformylglycinamidine synthase	0.00547139	0.996771	0.385152	0.0464556	-0.234651	0.134954	-0.388285	0.00147723	CDS
ABUW_1003		MFS family drug transporter	-0.0339576	0.899232	0.00328037	0.968218	-0.160202	0.499546	-0.151138	0.381079	CDS
ABUW_1004		hypothetical protein	-0.393032	0.170208	-0.0988689	0.660437	0.0838421	0.722045	0.195134	0.285558	CDS
ABUW_1005		hypothetical protein	-0.177839	0.340878	0.0837547	0.694705	0.0431157	0.865203	0.0834922	0.742566	CDS
ABUW_1006		enoyl-CoA hydratase/isomerase	-0.248643	0.12729	-0.372959	0.0179155	-0.015746	0.955163	0.187549	0.210623	CDS
ABUW_1007		nicotinamide-nucleotide adenylyltransferase	0.24556	0.182604	0.756908	0.000312108	0.227351	0.225415	-0.115797	0.549465	CDS
ABUW_1008		hypothetical protein	0.303125	0.107593	0.935292	3.67e-09	0.0833164	0.764229	0.264793	0.138268	CDS
ABUW_1009	bcp	bacterioferritin comigratory protein	0.152922	0.404448	-0.295562	0.0693092	0.23167	0.170023	0.655973	3.33e-07	CDS
ABUW_1010		ATPase	0.22447	0.244799	0.334265	0.0547655	0.291903	0.110064	0.188261	0.27667	CDS
ABUW_1011		hypothetical protein	0.504012	0.000193753	0.088714	0.611045	0.671303	3.5e-07	0.832475	4.34e-10	CDS
ABUW_1012		ExsB protein	0.2699	0.0823818	0.250685	0.120285	0.259764	0.0869433	0.152491	0.301152	CDS
ABUW_1013		radical SAM domain protein	0.0940732	0.617924	0.605447	3.63e-05	-0.329638	0.027868	-0.520646	2.46e-05	CDS
ABUW_1014	dapD	2,3,4,5-tetrahydropyridine-2,6-dicarboxylate N -succinyltransferase	-0.108576	0.532254	0.302838	0.0564474	-0.323089	0.0277423	-0.132121	0.363586	CDS
ABUW_1015	carO	outer membrane protein CarO	0.198298	0.436146	-0.0295724	0.960249	0.576134	0.00739002	0.727984	0.000679643	CDS
ABUW_1016	cbl	transcriptional regulator, LysR family	-0.437582	0.0039429	-0.395711	0.0115673	-0.266163	0.103827	0.0496953	0.806313	CDS
ABUW_1017	cysA	sulfate ABC transporter, ATP-binding protein C ysA	-0.232207	0.19977	-0.177102	0.337889	0.156529	0.395937	0.327129	0.0232592	CDS
ABUW_1018	cysW	sulfate ABC transporter, permease protein CysW	-0.297697	0.318107	-0.1063	0.744326	0.763267	7.61e-05	0.367519	0.0677949	CDS
ABUW_1019	cysT	sulfate ABC transporter, permease protein CysT	-0.712308	0.144545	-0.0808871	0.836511	0.245849	0.718364	-0.0196173	0.966247	CDS
ABUW_1020		alpha/beta hydrolase fold protein	-0.524485	0.130929	-0.313344	0.26116	0.42865	0.21186	0.264368	0.437979	CDS
ABUW_1021	cysP	thiosulfate-binding protein	-0.618545	0.0786036	-0.912712	0.00189912	0.207116	0.576967	0.0841078	0.853017	CDS
ABUW_1022	pabC	aminodeoxychorismate lyase	-0.25066	0.17809	-0.0864003	0.668573	-0.0422909	0.858401	-0.056422	0.768738	CDS
ABUW_1023		aminodeoxychorismate lyase	-0.0581244	0.793218	0.166162	0.331885	-0.240507	0.151291	-0.143615	0.344687	CDS
ABUW_1024	tmk	thymidylate kinase	0.0749588	0.705162	0.0514035	0.80489	-0.0827638	0.729378	-0.0748797	0.668264	CDS
ABUW_1025		thioesterase family protein	0.187564	0.344203	0.354675	0.0404205	0.0696386	0.791959	-0.182165	0.335366	CDS
ABUW_1026	nadB	L-aspartate oxidase	0.0149458	0.957501	0.296965	0.0672555	-0.113204	0.555126	-0.0061657	0.968849	CDS
ABUW_1027	degP	peptidase S1C, Do	-0.154609	0.3812	-0.00596271	0.969072	-0.216581	0.180798	0.61339	0.000119629	CDS
ABUW_1028		thioesterase superfamily	-0.280973	0.145327	-0.220766	0.243755	-0.0973529	0.691548	-0.268701	0.134564	CDS
ABUW_1029	lepA	GTP-binding protein LepA	0.172158	0.313256	0.416579	0.0071645	-0.347533	0.0165065	-0.542639	6.25e-06	CDS
ABUW_1030	lepB	signal peptidase I	-0.0983503	0.576704	0.134941	0.451326	-0.3915	0.00749521	-0.393728	0.00199528	CDS
ABUW_1031		hypothetical protein	-0.077266	0.715037	0.228026	0.353523	-0.505706	0.00572324	-0.456217	0.00229061	CDS
ABUW_1032	rnc	ribonuclease III	0.35689	0.0909746	0.392122	0.0178663	-0.189406	0.255335	-0.388278	0.00361051	CDS
ABUW_1033	era	GTP-binding protein Era	0.113756	0.539308	-0.0934716	0.628521	-0.12384	0.478077	-0.440038	0.000395795	CDS
ABUW_1034		hypothetical protein	0.0681936	0.755203	0.0848504	0.670738	-0.239762	0.16875	-0.496909	0.000289277	CDS
ABUW_1035	recO	DNA repair protein RecO	0.170673	0.382721	0.0136859	0.956013	0.00834928	0.997381	-0.417107	0.00425675	CDS
ABUW_1036	pdxJ	pyridoxal phosphate biosynthetic protein PdxJ	0.176553	0.337082	0.0470635	0.835064	-0.101781	0.594982	-0.292417	0.0373724	CDS
ABUW_1037		tRNA--hydroxylase	0.154445	0.445212	-0.00232915	0.982495	-0.0949298	0.634741	-0.30201	0.0413799	CDS
ABUW_1038		short-chain dehydrogenase/reductase	-0.32933	0.0859923	-1.05496	3.07e-11	-0.466474	0.00161	0.138052	0.530031	CDS
ABUW_1039		tRNA-Asn	0.494306	0.583434	0.800853	0.190266	-0.0322263	1	0.170649	0.898976	tRNA
ABUW_1040		hypothetical protein	-0.690364	7.35e-06	-0.978513	1.42e-10	0.440659	0.050612	-0.279779	0.137205	CDS
ABUW_1041		thioesterase superfamily protein	-0.0320088	0.884042	-0.218143	0.21187	-0.0545862	0.816535	0.143312	0.404012	CDS
ABUW_1042		hypothetical protein	-0.0311464	0.903512	-0.216775	0.249326	0.0494911	0.852273	0.472242	0.00134981	CDS
ABUW_1043	aspC	aspartate aminotransferase A	0.11596	0.527778	0.592048	0.000160676	-0.283239	0.0630496	0.104717	0.516302	CDS
ABUW_1044		hypothetical protein	0.273668	0.0889522	0.808838	4.48e-08	0.32605	0.0396132	0.165834	0.298015	CDS
ABUW_1045		GGDEF family protein	0.368428	0.0275345	0.253036	0.14368	0.00656594	0.996187	-0.0989546	0.596165	CDS
ABUW_1046		hypothetical protein	0.305016	0.0643919	0.0738667	0.730348	0.216254	0.213086	0.0213193	0.926777	CDS
ABUW_1047	uvrB	excinuclease ABC, B subunit	-0.127703	0.471419	-0.656205	7.54e-06	0.0938808	0.591987	-0.239845	0.0679226	CDS
ABUW_1048		outer membrane lipoprotein Blc	0.245009	0.16614	-0.341154	0.0790759	0.772081	9.74e-06	0.833685	1.76e-11	CDS
ABUW_1049	rarD	RarD protein	-0.245145	0.220064	0.546609	0.000935429	-0.111294	0.665071	-0.216613	0.238327	CDS
ABUW_1050	gap	glyceraldehyde-3-phosphate dehydrogenase	-0.0935116	0.597434	0.205192	0.256985	-0.396287	0.00549995	-0.330301	0.00822261	CDS
ABUW_1051		hypothetical protein	0.182166	0.321925	-0.572664	0.000412231	0.446415	0.0196184	0.0898828	0.610269	CDS
ABUW_1052		hypothetical protein	0.0738306	0.775568	-0.776701	6.54e-06	0.0769017	0.826205	-0.227909	0.21278	CDS
ABUW_1053		GTP-binding protein Obg/CgtA	0.190708	0.265413	0.315667	0.0462329	-0.0517609	0.811359	-0.245087	0.0708958	CDS
ABUW_1054	proB	glutamate 5-kinase	0.200296	0.247761	0.363325	0.0199965	0.0500929	0.859726	-0.108985	0.474002	CDS
ABUW_1055		phosphoserine phosphatase	0.0392815	0.910644	-0.00451395	0.981688	0.257342	0.161717	0.183741	0.285924	CDS
ABUW_1056		hypothetical protein	-0.10279	0.589396	-0.404092	0.0101967	-0.0927849	0.652613	-0.0821307	0.639729	CDS
ABUW_1057	dusB	tRNA-dihydrouridine synthase B	0.50242	0.00128978	0.490317	0.00206158	0.00290219	1	-0.254829	0.114146	CDS
ABUW_1058		2-nitropropane dioxygenase	0.139477	0.427226	-0.506487	0.000790839	0.406547	0.00641541	0.405601	0.00152516	CDS
ABUW_1059		hypothetical protein	-0.0385868	0.906093	0.204905	0.325058	-0.288574	0.202791	0.203001	0.295533	CDS
ABUW_1060		hypothetical protein	0.0804541	0.669548	-0.674304	4.13e-06	0.648339	1.83e-06	0.652584	5.23e-08	CDS
ABUW_1061	wecB	UDP-N-acetylglucosamine 2-epimerase	-0.195282	0.294591	-0.922908	3.18e-08	0.295549	0.0750452	0.649841	3.4e-08	CDS
ABUW_1062		hypothetical protein	-0.236366	0.15964	-0.648636	1.83e-05	0.097455	0.653129	0.0825712	0.617874	CDS
ABUW_1063		hypothetical protein	-0.0847134	0.762536	-0.47149	0.0290194	0.325775	0.0509773	0.5358	0.000208208	CDS
ABUW_1064		glycosyltransferase	-0.0977565	0.757995	-0.484046	0.0287274	0.143912	0.504201	0.413668	0.0079722	CDS
ABUW_1065		hypothetical protein	-0.112823	0.632434	-0.642434	3.95e-05	0.200944	0.223274	0.225562	0.0985134	CDS
ABUW_1066		hypothetical protein	-0.134806	0.498244	-0.762732	3.12e-07	0.14354	0.524302	0.0927756	0.554419	CDS
ABUW_1067	phrB	deoxyribodipyrimidine photo-lyase	-0.310952	0.0776732	-0.553793	0.000608496	-0.190672	0.325094	-0.21339	0.188265	CDS
ABUW_1068	slyD	peptidyl-prolyl cis-trans isomerase, FKBP-type	-0.0688027	0.720393	-0.733252	3.79e-07	-0.120704	0.516122	-0.0765884	0.617832	CDS
ABUW_1069	ndh	NADH dehydrogenase	-0.1115	0.637675	0.00776145	0.944599	0.417152	0.00340395	0.841537	2.78e-07	CDS
ABUW_1070		D-ala-D-ala-carboxypeptidase penicillin-bindin g protein	0.213809	0.19562	0.772712	1.08e-07	-0.224443	0.170126	-0.0883197	0.581629	CDS
ABUW_1071		peptidase M61	0.242043	0.125063	-0.1207	0.51833	0.173235	0.295688	0.129828	0.399468	CDS
ABUW_1072	idh	isocitrate dehydrogenase, NADP-dependent	-0.183644	0.334369	-0.527066	0.000301507	-0.361542	0.0113808	0.111022	0.49327	CDS
ABUW_1073		pseudouridine synthase, Rsu	0.448162	0.00210263	0.599382	5e-05	0.175051	0.311312	0.130255	0.399468	CDS
ABUW_1074	icd	isocitrate dehydrogenase, NADP-dependent	-0.312016	0.0968053	-0.521053	0.000573092	-0.448801	0.00135437	0.614613	2.53e-07	CDS
ABUW_1076		hypothetical protein	0.0207551	0.928392	0.220113	0.367056	0.407407	0.0169968	0.196341	0.444174	CDS
ABUW_1077		hypothetical protein	-0.420156	0.722903	-0.0855988	0.987499	-0.246558	0.865194	-0.298768	0.788395	CDS
ABUW_1078		major facilitator family transporter	-0.670653	0.0111998	-0.125695	0.65561	-0.0718373	0.862596	-0.334241	0.241063	CDS
ABUW_1079		LysR family transcriptional regulator	-0.169665	0.343167	0.0410269	0.868013	0.205558	0.249541	0.0997086	0.621495	CDS
ABUW_1080		transport protein	-0.118539	0.520055	0.0165925	0.935743	0.161861	0.331144	0.113717	0.47932	CDS
ABUW_1081		phenazine biosynthesis protein	-0.107777	0.629487	0.55336	0.00227077	-0.0942722	0.734551	0.209325	0.189231	CDS
ABUW_1082		protease	0.280156	0.0621055	0.218703	0.169407	-0.0263967	0.926574	-0.0481323	0.797492	CDS
ABUW_1083		hypothetical protein	0.0671413	0.789505	0.681198	0.00125272	-0.0943148	0.673126	-0.160809	0.319388	CDS
ABUW_1084		hypothetical protein	0.106153	0.606664	0.170866	0.368288	0.342017	0.0439275	0.228739	0.168988	CDS
ABUW_1085		adenylate cyclase	-0.10522	0.586517	-0.227087	0.182956	0.308858	0.0327101	0.576507	1.14e-05	CDS
ABUW_1086		hypothetical protein	0.169237	0.429763	0.0188251	0.935743	0.826972	1.32e-07	0.671145	9.98e-05	CDS
ABUW_1087	cas	crispr-associated protein Cas1	-0.777931	0.000771402	-0.902468	1.64e-06	-0.552909	0.0033575	-0.199848	0.290054	CDS
ABUW_1088		type I-F CRISPR-associated helicase Cas3	-0.824597	1.75e-06	-1.12996	5.77e-12	-0.624104	0.000554256	-0.213812	0.165457	CDS
ABUW_1089	csy1	type I-F CRISPR-associated protein Csy1	-0.660824	3.5e-05	-1.20998	2.1e-17	-0.56056	5.08e-05	0.205709	0.260988	CDS
ABUW_1090		type I-F CRISPR-associated protein Csy2	-0.762338	5.63e-06	-1.29691	1.93e-16	-0.675266	6.72e-05	0.100594	0.611919	CDS
ABUW_1091		Csy3 family crispr-associated protein	-0.366114	0.0134252	-0.572075	9.29e-05	-0.498123	0.000364287	0.0682492	0.7031	CDS
ABUW_1092	csy4	crispr-associated protein, Csy4 family	-0.451211	0.00152504	-0.708395	1.05e-06	-0.500698	0.000380876	0.00384002	1	CDS
ABUW_1093		hypothetical protein	-0.754477	0.00216058	-0.977221	2.7e-06	0.0891564	0.785297	-0.027976	0.969081	CDS
ABUW_1094		hypothetical protein	-0.281992	0.566791	-0.408593	0.298352	0.535484	0.23341	-0.0358975	0.974637	CDS
ABUW_1095		hypothetical protein	-0.213113	0.914513	-0.225573	0.830881	0.650433	0.470131	0.24128	0.784149	CDS
ABUW_1096		hypothetical protein	-1.38152	0.037165	-1.1612	0.0331792	0.139379	0.880545	-1.33787	0.0459404	CDS
ABUW_1097	thiE	thiamine-phosphate pyrophosphorylase	-0.013404	0.938853	0.0109967	0.974082	-0.0859336	0.723311	0.103578	0.579475	CDS
ABUW_1098	hemL	glutamate-1-semialdehyde-2,1-aminomutase	-0.0354908	0.865558	-0.112697	0.535955	-0.232223	0.146875	0.0751826	0.656773	CDS
ABUW_1099		acyl carrier protein	-0.0632809	0.782352	-0.381404	0.0401013	-0.0763054	0.826853	-0.366373	0.0245768	CDS
ABUW_1100	rluA	pseudouridine synthase A	-0.302618	0.0719829	-0.0355548	0.913014	-0.148037	0.456159	-0.614793	4.14e-06	CDS
ABUW_1101	hepA	RNA helicase	-0.15032	0.383404	-0.428764	0.0246102	-0.0569037	0.823811	-0.0657037	0.700239	CDS
ABUW_1102		hypothetical protein	-0.258166	0.141176	0.204855	0.243224	-0.272591	0.115543	-0.32426	0.0232592	CDS
ABUW_1103		transcriptional regulator, TetR family	0.203274	0.245714	0.2194	0.196173	-0.0363257	0.874306	-0.498485	0.000246784	CDS
ABUW_1104		oxidoreductase	-0.236445	0.141516	-0.489217	0.00113742	0.274182	0.0621311	0.0622874	0.758313	CDS
ABUW_1105		fatty acid desaturase	-0.432383	0.00249707	-0.486292	0.00116773	-0.206534	0.209645	-0.00447543	0.964489	CDS
ABUW_1106		hypothetical protein	-0.157737	0.556528	-0.147526	0.540138	0.0693854	0.862053	0.0989507	0.732163	CDS
ABUW_1107		transcriptional regulator, TetR family	-0.171587	0.429436	-0.123955	0.564471	0.0793575	0.768846	-0.134305	0.521336	CDS
ABUW_1108		hypothetical protein	-0.064559	0.771455	0.00947913	0.935743	0.27455	0.0642578	0.764006	1.2e-08	CDS
ABUW_1109	dat	diaminobutyrate--2-oxoglutarate aminotransfera se	-0.15615	0.359938	-0.440829	0.00368613	0.29552	0.0427972	0.289769	0.0241898	CDS
ABUW_1110	ddc	diaminobutyrate decarboxylase	-0.247847	0.11555	-0.457916	0.00235974	0.0735271	0.701505	0.248746	0.0593237	CDS
ABUW_1111		aldehyde dehydrogenase	0.320728	0.0472707	0.412361	0.00827577	1.03931	1.71e-07	1.03835	1.26e-16	CDS
ABUW_1112		transcriptional regulator, AsnC family	0.365457	0.0667324	-0.892116	1.37e-05	0.202183	0.587835	-0.138372	0.625168	CDS
ABUW_1113		indole-3-pyruvate decarboxylase	-0.150744	0.583111	-0.171503	0.495527	0.363389	0.155738	-0.047314	0.883192	CDS
ABUW_1114	aroP3	aromatic amino acid transport protein	-0.468733	0.0428446	-0.381244	0.0738543	0.184979	0.50467	-0.297994	0.206081	CDS
ABUW_1115		phosphate ABC transporter, substrate-binding p rotein	0.226142	0.236572	0.458421	0.040372	-0.228461	0.197808	-0.413775	0.00645575	CDS
ABUW_1116	pstC	phosphate ABC transporter, permease protein (E svD)	-0.00996497	0.962235	-0.374784	0.0258194	-0.324538	0.0604208	-0.354404	0.0335022	CDS
ABUW_1117	pstA	phosphate ABC transporter, permease protein	0.0780118	0.753329	-0.385414	0.0220394	-0.00822993	0.979755	-0.0818099	0.668544	CDS
ABUW_1118	pstB	phosphate ABC transporter, ATP-binding protein	0.0197967	0.940022	-0.0507677	0.826415	0.34325	0.0856917	0.33066	0.0156116	CDS
ABUW_1119		peptidase S49	0.55027	4.68e-05	-0.196629	0.258213	0.502316	0.000258311	0.192911	0.170477	CDS
ABUW_1120		hypothetical protein	-0.168375	0.310781	-0.296605	0.0560618	-0.327127	0.0268658	0.231285	0.0886344	CDS
ABUW_1121		hypothetical protein	-0.139199	0.514128	-0.386327	0.0297922	-0.0868123	0.750065	-0.0841318	0.710507	CDS
ABUW_1122	purB	adenylosuccinate lyase	-0.0299358	0.878416	-0.215044	0.180763	-0.685878	6.56e-07	-0.405882	0.00182089	CDS
ABUW_1123		hypothetical protein	0.0905161	0.715148	0.506499	0.00142455	-0.312089	0.0833651	-0.43438	0.0154153	CDS
ABUW_1124	trmU	tRNA (5-methylaminomethyl-2-thiouridylate)-met hyltransferase	0.246084	0.139043	0.551126	0.000252226	-0.248324	0.127987	-0.353349	0.00754764	CDS
ABUW_1125		hydrolase, NUDIX family	0.141861	0.478917	0.568497	0.000208984	-0.0410446	0.840819	-0.21173	0.158424	CDS
ABUW_1126		putative transferase	0.0208447	0.936313	0.0680879	0.735332	-0.0523863	0.832923	-0.330465	0.0215336	CDS
ABUW_1127	dacC	penicillin-binding protein 6 (D-alanyl-D-alani ne carboxypeptidase)	-0.209415	0.200614	-0.390502	0.0940612	-0.26272	0.0905375	-0.231862	0.0914608	CDS
ABUW_1128		hypothetical protein	0.531763	8.6e-05	0.121459	0.483517	0.541228	7.24e-05	0.696347	8.63e-08	CDS
ABUW_1129		hypothetical protein	-0.122943	0.566836	-0.259573	0.170936	-0.0237485	0.909541	-0.48923	0.00376645	CDS
ABUW_1130	surE	["5'/3'-nucleotidase SurE"]	0.0563794	0.790546	-0.0269096	0.914829	0.0453018	0.860358	-0.132528	0.45336	CDS
ABUW_1131	nlpD	peptidase M23B	0.0713093	0.727647	0.341027	0.0445509	-0.0872413	0.665071	0.631044	0.000268045	CDS
ABUW_1132		transcriptional regulator, LysR family	-0.175565	0.299491	-0.232665	0.150309	-0.368118	0.0113081	-0.265332	0.0408951	CDS
ABUW_1133		peptidase S16, lon domain protein	0.1147	0.51102	-1.1471	5.13e-16	0.0345695	0.883317	0.197005	0.151716	CDS
ABUW_1134		major facilitator superfamily MFS_1	0.0817609	0.641513	0.162039	0.335918	-0.0063368	1	0.163288	0.255172	CDS
ABUW_1135	gloA	glyoxalase I	-0.246129	0.12561	-0.490598	0.00100669	-0.494903	0.000584989	0.189965	0.193795	CDS
ABUW_1136		sodium/bile acid symporter family protein	-0.24498	0.151727	-0.225118	0.18789	0.0120661	1	-0.155241	0.350491	CDS
ABUW_1137	rpmE1	ribosomal protein L31	0.0860607	0.669767	0.59028	5.59e-05	-0.463301	0.00869017	-0.608161	1.76e-06	CDS
ABUW_1138		hypothetical protein	-0.632291	0.0164069	-0.979771	3.65e-05	-0.798506	0.000422408	-0.430748	0.0413505	CDS
ABUW_1139		hypothetical protein	-0.682533	9.32e-07	-0.978498	1.01e-11	-0.423308	0.00329385	-0.314953	0.013925	CDS
ABUW_1140		hypothetical protein	0.0122827	0.954924	-0.0799611	0.684716	0.0306014	0.913198	-0.024209	0.887153	CDS
ABUW_1141	efp	translation elongation factor P	-0.0112026	0.953893	0.33181	0.0361418	-0.550828	5.86e-05	-0.0902964	0.54637	CDS
ABUW_1142	cstA	carbon starvation protein A	0.0719161	0.845447	0.190713	0.695574	-0.1045	0.564669	0.533117	0.0267706	CDS
ABUW_1143		hypothetical protein	0.122232	0.73381	0.214491	0.68012	-0.12308	0.529165	0.494476	0.0473143	CDS
ABUW_1144		tRNA-Val	-0.10239	0.928392	0.152548	0.907856	0.133279	0.946291	-0.0899216	0.948511	tRNA
ABUW_1145		glycine cleavage system transcriptional activa tor	0.0036367	0.99983	-0.202975	0.288982	0.351625	0.0565765	-0.132713	0.496356	CDS
ABUW_1146		proline dipeptidase	0.00443993	0.980596	0.0997441	0.611346	0.384638	0.0205806	0.16803	0.308616	CDS
ABUW_1147		glycine betaine transporter OpuD	-0.0466676	0.848241	-0.0930086	0.673256	0.16953	0.417773	-0.12535	0.537122	CDS
ABUW_1148		glycine betaine transporter OpuD	-0.103782	0.585694	-0.347484	0.0331205	0.341569	0.0372799	-0.0557509	0.798077	CDS
ABUW_1149		rieske 2Fe-2S family protein	-0.281281	0.266248	0.113616	0.662531	0.185844	0.509752	-0.0182635	0.956278	CDS
ABUW_1150		aldehyde dehydrogenase	-0.0599613	0.808317	0.319779	0.122191	0.267556	0.278022	0.065202	0.821133	CDS
ABUW_1151		rubredoxin-NAD(+) reductase	-0.0972673	0.723914	0.126757	0.608399	0.209287	0.411427	-0.00883034	0.992393	CDS
ABUW_1152		FAD dependent oxidoreductase	-0.0928995	0.73405	-0.341687	0.121811	0.017051	0.98493	0.0135802	0.956278	CDS
ABUW_1153		hypothetical protein	-0.828087	0.00152374	-0.172124	0.527972	-0.0537897	0.933299	-0.0736493	0.894061	CDS
ABUW_1154		hypothetical protein	-0.525812	0.0405323	0.294715	0.187084	-0.131929	0.844861	-0.577447	0.0184719	CDS
ABUW_1155		MarC family protein	-1.10072	0.00274569	-0.0545354	0.910931	-0.287608	0.642179	-0.567676	0.0599978	CDS
ABUW_1156		transporter, drug/metabolite exporter family	-0.819346	0.0159056	-0.346576	0.296029	-0.836911	0.0229942	-0.639532	0.0186816	CDS
ABUW_1157		hypothetical protein	-0.797439	0.00247307	-0.0314943	0.914829	-0.129359	0.880545	-0.549865	0.0326501	CDS
ABUW_1158		hypothetical protein	-0.377041	0.40701	-0.320075	0.39337	0.0856521	0.878449	0.143075	0.750958	CDS
ABUW_1159		transcriptional regulator, TetR family	0.00301942	0.97686	-0.17291	0.74232	0.350156	0.469503	-0.215617	0.664067	CDS
ABUW_1160		hypothetical protein	-0.0625766	1	-1.04002	0.840552	-0.100152	1	NA	NA	CDS
ABUW_1161		hypothetical protein	-0.3288	0.454371	-0.168687	0.66464	-0.443152	0.272131	-0.514211	0.174257	CDS
ABUW_1162		hypothetical protein	-0.608741	0.000658829	-0.480405	0.00170606	-0.53792	0.00117095	-0.252902	0.0770466	CDS
ABUW_1163		transcriptional regulator, TetR family	-0.79339	0.0365301	0.137552	0.744635	-0.0939078	0.891965	-0.472618	0.180943	CDS
ABUW_1164		hypothetical protein	-0.0279522	0.970529	-0.7108	0.000231648	0.550643	0.00126111	0.197772	0.315823	CDS
ABUW_1165		pirin domain protein	0.742799	0.000437169	0.718786	0.0119941	1.31119	2.97e-06	1.48551	3.59e-14	CDS
ABUW_1166		threonine ammonia-lyase	-0.614384	0.00361926	-0.565469	0.00367689	-0.0614328	0.859726	0.0239386	0.945566	CDS
ABUW_1167		hypothetical protein	0.029167	0.93004	-0.0164582	0.961832	0.127971	0.637739	0.240098	0.251059	CDS
ABUW_1168	bauF	siderophore-interacting protein	0.796492	6e-05	0.38252	0.0839833	0.821282	8.76e-06	0.336821	0.0788782	CDS
ABUW_1169	basA	non-ribosomal peptide synthetase	0.000273227	0.985825	0.0178181	0.959121	0.139169	0.570008	-0.13723	0.573276	CDS
ABUW_1170	basB	acinetobactin non-ribosomal peptide synthetase subunit BasB	0.176032	0.444027	1.09056	4.5e-05	0.131435	0.608546	-0.0255648	0.928734	CDS
ABUW_1171		hypothetical protein	-1.43648	0.581634	0.674405	0.655751	-0.680795	0.859587	0.129357	1	CDS
ABUW_1172		hypothetical protein	0.434034	0.721648	0.722541	0.361825	-0.589309	0.714781	-0.136994	0.968499	CDS
ABUW_1173	bauD	ferric acinetobactin transport system permease	-0.608947	0.245593	-0.0600445	0.881496	-0.272819	0.762857	-0.783086	0.00795161	CDS
ABUW_1174	bauC	ferric acinetobactin transport system permease	-0.48059	0.0921099	-0.178134	0.535955	0.0497513	0.951725	-0.393726	0.366927	CDS
ABUW_1175	bauE	ferric acinetobactin transport system ATP-bind ing protein	0.125835	0.73603	1.20089	0.000553557	0.0404835	0.922135	-0.242963	0.472414	CDS
ABUW_1176	bauB	ferric acinetobactin transport system periplas mic binding protein	0.355298	0.0632751	1.6925	4.16e-17	0.10432	0.690391	0.0848391	0.694681	CDS
ABUW_1177	bauA	ferric acinetobactin receptor	0.142308	0.472489	1.32286	1.26e-07	0.0819687	0.723183	-0.0207762	0.919582	CDS
ABUW_1178	basC	nonribosomal peptide synthetase BasC	0.0081036	0.982778	0.0832021	0.739103	0.0872821	0.780033	0.0329616	0.888488	CDS
ABUW_1179	basD	nonribosomal peptide synthetase BasD	-0.0495875	0.84422	0.264797	0.146875	0.210128	0.300001	-0.0516127	0.841969	CDS
ABUW_1180	basE	2,3-dihydroxybenzoate-AMP ligase	0.454163	0.0209962	0.264489	0.198349	0.223421	0.33774	-0.239928	0.300949	CDS
ABUW_1181	basF	2,3 dihydro-2,3 dihydroxybenzoate synthase	0.324002	0.261174	0.240943	0.438583	-0.0359351	0.927249	-0.18123	0.638848	CDS
ABUW_1182	basG	histidine decarboxylase	0.142036	0.62224	0.285486	0.219835	-0.130058	0.676307	-0.238951	0.40075	CDS
ABUW_1183		hypothetical protein	-1.05978	0.103434	-0.317986	0.58783	-1.09234	0.123822	-0.681338	0.317373	CDS
ABUW_1184		ABC transporter, ATP-binding protein	0.00733114	0.975757	0.299848	0.287613	-0.405201	0.050215	-0.112813	0.646088	CDS
ABUW_1185		ABC transporter	0.0369131	0.928654	0.588948	0.00395951	-0.310996	0.152556	0.00910417	0.956469	CDS
ABUW_1186	basH	thioesterase	-0.211773	0.410265	0.342578	0.104927	-0.224555	0.423458	-0.264682	0.260988	CDS
ABUW_1187	basI	phosphopantetheinyl transferase	-0.447942	0.193473	0.243137	0.393394	-0.00106286	1	-0.0325942	0.952128	CDS
ABUW_1188	basJ	isochorismate synthetase	0.128003	0.549278	0.381795	0.0308926	0.160721	0.532013	0.331039	0.0485991	CDS
ABUW_1189		ErfK/YbiS/YcfS/YnhG family	0.00910929	0.946653	-0.0957	0.617917	0.101777	0.56618	0.428786	0.00043703	CDS
ABUW_1190	hemE	uroporphyrinogen decarboxylase	0.0862868	0.659079	0.463587	0.00274717	-0.266498	0.113599	-0.0560308	0.762488	CDS
ABUW_1191		hypothetical protein	0.0347983	0.906608	0.281831	0.144205	-0.141147	0.581249	-0.197192	0.37181	CDS
ABUW_1192		DUF3015 domain-containing protein	-0.693688	8.86e-08	-1.48537	1.82e-26	-0.742682	1.64e-08	0.00874456	1	CDS
ABUW_1193		DUF4105 domain-containing protein	-0.683655	2.59e-07	-2.42816	5.57e-52	-0.674393	4.3e-06	-0.753295	4.19e-10	CDS
ABUW_1194	ampC	beta-lactamase ADC7	0.185741	0.264833	-0.470392	0.00212111	0.0662411	0.734779	0.346086	0.00754764	CDS
ABUW_1195	folE	GTP cyclohydrolase I	0.523616	0.00927703	1.01524	3.53e-12	0.145263	0.443374	-0.335557	0.0201729	CDS
ABUW_1196	xdhA	xanthine dehydrogenase, small subunit	0.351519	0.0394931	-0.665821	5.21e-05	0.387705	0.018204	0.294298	0.0519871	CDS
ABUW_1197	xdhB	xanthine dehydrogenase, molybdopterin binding subunit	0.326511	0.0514865	-0.386276	0.0198319	0.543195	0.000384471	0.44525	0.00108998	CDS
ABUW_1198	xdhC	xanthine dehydrogenase accessory protein XdhC	0.217024	0.322214	0.0913717	0.677359	0.500069	0.00752173	0.383264	0.0616409	CDS
ABUW_1199		Smr protein/MutS2	-0.016712	0.929984	0.0766276	0.715764	-0.248139	0.154586	-0.508456	0.000233054	CDS
ABUW_1200	trpC	indole-3-glycerol phosphate synthase	-0.0339802	0.858446	0.320724	0.0495549	-0.326446	0.0370283	-0.407915	0.00197847	CDS
ABUW_1201	trpD	anthranilate phosphoribosyltransferase	0.0845392	0.689012	0.424523	0.00544221	-0.220596	0.235204	-0.323506	0.0171069	CDS
ABUW_1202		TonB-dependent receptor	-0.0641645	0.766096	0.242163	0.18244	0.0102879	0.977974	0.0384601	0.92468	CDS
ABUW_1203		aminopeptidase N	0.398748	0.00607392	0.922354	8.32e-11	-0.0401236	0.886749	0.602439	4.94e-07	CDS
ABUW_1204	trpG	para-aminobenzoate/anthranilate synthase gluta mine amidotransferase component	-0.304584	0.0573053	-0.55644	0.00029627	-0.314342	0.0455043	-0.344722	0.0104916	CDS
ABUW_1205		peptidase M24	-0.0370395	0.865719	-0.968813	1.1e-11	-0.0286791	0.909322	0.42484	0.00147932	CDS
ABUW_1206		dipeptide/tripeptide permease	0.213045	0.196544	-0.644487	1.5e-05	0.0370206	0.883238	0.479712	0.000118995	CDS
ABUW_1207	glnA	glutamine synthetase, type I	-0.489888	0.0157865	-0.844606	6.53e-07	-0.748623	7.06e-06	0.180492	0.521336	CDS
ABUW_1208	ubiC	chorismate lyase	-0.171568	0.363613	0.340302	0.044608	-0.26	0.155112	-0.115168	0.49946	CDS
ABUW_1209	ubiA	4-hydroxybenzoate polyprenyl transferase	-0.263038	0.131005	0.183644	0.305058	-0.166099	0.372192	-0.186456	0.249845	CDS
ABUW_1210		hypothetical protein	-0.396965	0.00641876	-0.955598	1.63e-11	0.0455128	0.840819	0.318793	0.0128094	CDS
ABUW_1211		hypothetical protein	-0.207671	0.509989	0.543178	0.0145545	0.0524893	0.920149	-0.495863	0.0743139	CDS
ABUW_1212		DUF2726 domain-containing protein	0.176408	0.525136	0.914784	4.32e-06	-0.312503	0.238272	-1.22421	4.31e-08	CDS
ABUW_1213		tRNA-Asn	0.156158	0.820683	1.09601	0.000566221	-0.532959	0.403881	-0.384649	0.523946	tRNA
ABUW_1214		tRNA-Asn	0.198692	0.413032	0.966255	2.29e-08	-0.262157	0.340887	-0.187017	0.457341	tRNA
ABUW_1215		tRNA-Asn	0.287975	0.221633	0.94685	9.35e-08	-0.330645	0.236671	-0.175863	0.612469	tRNA
ABUW_1216	sodB	superoxide dismutase (Fe)	0.0514092	0.764212	-0.0895897	0.797537	0.201823	0.387235	0.518988	0.0117715	CDS
ABUW_1217		hypothetical protein	-0.358603	0.0259275	-0.733761	1.46e-06	-0.307956	0.061625	0.11781	0.466204	CDS
ABUW_1218	algW	peptidase S1 and S6	0.0907851	0.614822	0.171464	0.325784	-0.413634	0.00490825	0.342382	0.00762611	CDS
ABUW_1219	cca	tRNA nucleotidyl transferase	0.294785	0.0555267	-0.0301449	0.910931	0.519896	0.000345773	0.157419	0.276658	CDS
ABUW_1220		malate dehydrogenase	-0.190194	0.235014	-0.657821	5.77e-06	-0.340428	0.0172657	-0.165457	0.23977	CDS
ABUW_1221		sensory box protein	-0.557681	7.5e-05	-0.917211	3.02e-10	-0.425654	0.00353219	-0.239259	0.0822308	CDS
ABUW_1222		hypothetical protein	-0.397523	0.0147993	-0.714843	5.28e-06	-0.446772	0.00505076	-0.378768	0.00852451	CDS
ABUW_1223	metF	5,10-methylenetetrahydrofolate reductase	-0.709302	1.62e-07	-1.10463	3.53e-14	-0.276337	0.0972124	-0.164874	0.286059	CDS
ABUW_1224	ahcY	adenosylhomocysteinase	-0.516496	0.000163269	-0.180455	0.305714	-0.275753	0.122926	-0.236948	0.0765789	CDS
ABUW_1225		hypothetical protein	-0.373999	0.173014	0.0323359	0.919859	0.0605747	0.853122	-0.120068	0.729147	CDS
ABUW_1226		4-carboxymuconolactone decarboxylase	-0.473528	0.141176	-0.33574	0.243215	-0.00419882	0.981153	0.435292	0.0674212	CDS
ABUW_1227		acyl-CoA dehydrogenase	-0.10002	0.892405	0.836889	0.000295595	0.0857257	0.840819	0.701666	0.017778	CDS
ABUW_1228	lipA1	lipoic acid synthetase	0.238186	0.130774	0.09135	0.62014	0.23767	0.12615	0.11801	0.440857	CDS
ABUW_1229	sthA	pyridine nucleotide transhydrogenase	0.0943124	0.597565	-0.355082	0.0225857	-0.0510801	0.833119	-0.00771004	0.948511	CDS
ABUW_1230		hypothetical protein	-0.0582001	0.913987	0.141387	0.670201	0.565633	0.0148593	0.187236	0.485319	CDS
ABUW_1231		major facilitator family transporter	0.151321	0.472489	0.23377	0.207969	0.255479	0.183521	0.162317	0.362038	CDS
ABUW_1232		MFS transporter, NNP family	-0.574652	0.0170927	-0.231233	0.353314	0.22575	0.434967	-0.173729	0.563939	CDS
ABUW_1233		OmpW family protein	0.901448	1.13e-11	0.306849	0.061254	0.636533	5.14e-05	0.584821	3.86e-06	CDS
ABUW_1234	map1	methionine aminopeptidase, type I	0.209051	0.192921	0.103765	0.564495	0.10369	0.559767	0.231696	0.0888378	CDS
ABUW_1235	rpsB	ribosomal protein S2	-0.0216216	0.913895	0.0734899	0.682902	-0.0958798	0.715999	-0.485572	5.56e-05	CDS
ABUW_1236	tsf	translation elongation factor Ts	-0.130249	0.4294	0.108519	0.564495	-0.444262	0.0118115	-0.347679	0.00497844	CDS
ABUW_1237		hypothetical protein	-0.473139	0.0146449	0.95417	3.37e-09	-0.69428	0.000390251	-0.922246	8.41e-08	CDS
ABUW_1238		transcriptional regulator, AraC family	0.202917	0.352229	0.344007	0.0431847	-0.0858244	0.699934	-0.314282	0.0430795	CDS
ABUW_1239		branched-chain amino acid permease	0.168365	0.528313	0.578896	0.0241625	0.0837596	0.887463	-0.185172	0.435117	CDS
ABUW_1240		hypothetical protein	-0.6337	0.0978637	0.331755	0.261949	-0.283947	0.723183	-0.393178	0.339765	CDS
ABUW_1241		hypothetical protein	0.201918	0.32944	0.287006	0.114991	0.300328	0.12482	0.32447	0.0538323	CDS
ABUW_1242	rlpA	rare lipoprotein A	0.55026	0.00311112	0.954671	1.56e-11	0.0757659	0.832144	-0.19137	0.170675	CDS
ABUW_1243	mltB	lytic murein transglycosylase B	0.0362149	0.850043	-0.248967	0.135519	0.136518	0.420792	0.562711	2.74e-06	CDS
ABUW_1244	mrdB	rod shape-determining protein RodA (EsvE3)	-0.0257484	0.93004	0.852706	5.45e-09	-0.0535794	0.842792	-0.12085	0.49946	CDS
ABUW_1245		EsvE2	-0.303572	0.060269	0.0603623	0.77896	-0.250871	0.126223	-0.269755	0.0506267	CDS
ABUW_1246	queF	NADPH-dependent 7-cyano-7-deazaguanine reducta se (EsvE1)	-0.349252	0.0266571	-0.418367	0.00779887	-0.158961	0.369901	-0.274959	0.0472558	CDS
ABUW_1247		ABC transporter permease protein	-0.375176	0.0227114	-0.631474	6.54e-05	-0.166333	0.378185	-0.288418	0.0562019	CDS
ABUW_1248		ABC transporter ATP-binding protein	-0.16605	0.352013	-0.342817	0.038148	0.0400353	0.891965	-0.138403	0.384224	CDS
ABUW_1249		integrase	0.00925605	0.974651	0.542312	0.000676243	-0.146304	0.499546	0.264796	0.104111	CDS
ABUW_1250		hypothetical protein	-0.156343	0.604828	0.568848	0.00410261	0.200562	0.489553	0.0885185	0.768392	CDS
ABUW_1251		hypothetical protein	-0.954471	0.0105628	-0.303003	0.368965	0.328509	0.606282	-0.106322	0.844955	CDS
ABUW_1252		hypothetical protein	-0.714219	0.148711	-0.180536	0.679645	0.675726	0.122926	0.184647	0.833352	CDS
ABUW_1253		hypothetical protein	-0.938648	0.0505195	-0.783636	0.0901125	0.625038	0.143674	0.246539	0.57566	CDS
ABUW_1254		hypothetical protein	-0.355659	0.514128	-0.445376	0.303521	1.00615	0.10673	0.408652	0.397658	CDS
ABUW_1255		hypothetical protein	-0.315405	0.700071	-0.544357	0.472796	1.28908	0.0030753	0.271373	0.692116	CDS
ABUW_1256		hypothetical protein	-0.125878	0.723987	0.0782168	0.793832	1.38112	9.76e-12	0.63407	0.00361003	CDS
ABUW_1257		nuclease	0.242581	0.515193	-0.13939	0.793092	2.21482	7.19e-18	0.83155	0.00194264	CDS
ABUW_1258		hypothetical protein	-0.814798	0.172107	0.341502	0.459647	2.14032	8.3e-12	0.58214	0.316691	CDS
ABUW_1259		hypothetical protein	-0.619504	0.274406	-0.540396	0.23638	2.24342	3.61e-15	0.440294	0.386375	CDS
ABUW_1260		hypothetical protein	0.224154	0.736151	0.690992	0.0800596	3.03943	2.51e-28	1.31572	0.000401287	CDS
ABUW_1261		hypothetical protein	-0.786431	2.72e-08	-1.40925	1.52e-20	-0.205971	0.235947	0.0224146	0.940063	CDS
ABUW_1262		hypothetical protein	-0.629695	1.19e-05	-1.4884	2.04e-23	-0.271701	0.104461	-0.0654272	0.724631	CDS
ABUW_1263		hypothetical protein	-0.587217	6e-05	-1.03284	6.03e-12	-0.168544	0.351521	0.0440233	0.833352	CDS
ABUW_1264		hypothetical protein	-0.530152	0.000537855	-0.999474	6.14e-11	-0.130982	0.524876	0.0212538	0.926829	CDS
ABUW_1265		peptidase S24 S26A and S26B	-0.114851	0.530346	-0.240803	0.145652	0.178594	0.297092	0.0989044	0.555972	CDS
ABUW_1266		regulator protein, putative	-0.119083	0.761019	0.143133	0.679252	1.4473	4.75e-10	0.366394	0.29975	CDS
ABUW_1267		hypothetical protein	0.0324948	0.962235	1.01825	2.7e-06	1.55844	2.37e-12	0.358132	0.238593	CDS
ABUW_1268		hypothetical protein	-1.08257	0.103389	-0.221292	0.644875	1.90714	5.71e-09	0.484239	0.324123	CDS
ABUW_1269		hypothetical protein	-0.392816	0.684437	0.531707	0.332766	2.00132	1.54e-06	0.676528	0.256965	CDS
ABUW_1270		replication protein	-0.40376	0.26065	0.0694457	0.855728	1.85383	6.11e-19	0.434874	0.322972	CDS
ABUW_1271		replicative DNA helicase	-0.929411	0.000165241	-0.340078	0.159273	1.22265	4.87e-10	0.545434	0.045006	CDS
ABUW_1272		hypothetical protein	-1.04817	0.0509518	-0.491993	0.28257	0.736096	0.0961012	0.0241884	0.977869	CDS
ABUW_1273		hypothetical protein	-0.541739	0.579062	-0.433875	0.617414	0.753145	0.189675	0.0689639	0.954719	CDS
ABUW_1274		hypothetical protein	-0.651259	0.225022	-0.112281	0.833497	0.706641	0.100852	0.55608	0.186402	CDS
ABUW_1275		hypothetical protein	-0.646359	0.441612	0.0224506	1	0.409275	0.634741	0.180719	0.860349	CDS
ABUW_1276		hypothetical protein	-0.944422	0.0580321	-0.210669	0.657584	-0.0330657	1	-0.137765	0.863885	CDS
ABUW_1277		hypothetical protein	-0.173676	0.763081	-0.186661	0.675267	0.230886	0.669998	0.405159	0.307937	CDS
ABUW_1278		hypothetical protein	-1.54793	1.96e-09	-0.229405	0.387425	-0.113257	0.909228	-0.181132	0.71348	CDS
ABUW_1279		hypothetical protein	-0.779273	0.0436629	-0.37239	0.319685	0.29511	0.4973	0.114123	0.786305	CDS
ABUW_1280		hypothetical protein	-0.267704	0.464445	-0.225681	0.48025	0.468291	0.158738	0.245044	0.596165	CDS
ABUW_1281		hypothetical protein	-0.303914	0.139043	-0.595599	0.000999866	0.185024	0.485146	0.060793	0.790939	CDS
ABUW_1282		hypothetical protein	-0.432863	0.073586	-1.01752	3.78e-05	-0.262976	0.199788	0.250401	0.262261	CDS
ABUW_1283		hypothetical protein	-0.201906	0.326197	0.137687	0.520811	0.514112	0.00390207	-0.462748	0.00646639	CDS
ABUW_1284		hypothetical protein	-0.0894626	0.711175	0.339157	0.0551259	0.509143	0.0103663	-0.294012	0.124063	CDS
ABUW_1285		hypothetical protein	-0.213673	0.723914	-0.161393	0.737352	-0.324746	0.579456	-0.257484	0.611919	CDS
ABUW_1286		hypothetical protein	0.835417	0.00388555	0.158046	0.617917	1.20292	1.93e-05	1.38618	1.99e-10	CDS
ABUW_1287		hypothetical protein	0.471573	0.11499	-0.0679354	0.886457	0.734698	0.000147098	0.895916	0.000183968	CDS
ABUW_1288		hypothetical protein	-0.155345	0.37763	-0.494942	0.000944611	0.0359079	0.888535	-0.0973778	0.554419	CDS
ABUW_1289		hypothetical protein	-0.268159	0.235367	-0.456233	0.0216832	-0.249833	0.30585	-0.419126	0.0384536	CDS
ABUW_1290		hypothetical protein	-0.366456	0.0922208	-0.416937	0.038834	-0.271535	0.309007	-0.394582	0.0442113	CDS
ABUW_1291		phage protein	-0.428318	0.278434	-0.558444	0.0849168	-0.0776146	0.916278	-0.297973	0.62699	CDS
ABUW_1292		hypothetical protein	-0.0029133	1	0.59217	0.00486356	0.325028	0.232948	-0.170428	0.58148	CDS
ABUW_1293		hypothetical protein	-0.948475	7.35e-06	-0.253085	0.258118	-0.0671497	0.855452	-0.328966	0.165457	CDS
ABUW_1294		phage head morphogenesis protein	-0.267998	0.554012	-0.0169202	0.946968	-0.0815524	0.849836	-0.179958	0.554419	CDS
ABUW_1295		hypothetical protein	-0.168587	0.337183	-0.672822	7.15e-06	0.170828	0.365857	-0.309137	0.0234376	CDS
ABUW_1296		hypothetical protein	-0.354882	0.18407	0.307654	0.156012	0.0616914	0.8422	-0.0252396	0.956278	CDS
ABUW_1297		hypothetical protein	-0.844877	0.286534	-1.26315	0.0460165	-0.866912	0.305126	-0.502198	0.521703	CDS
ABUW_1298		hypothetical protein	-1.09432	0.0069093	0.0766593	0.89275	-0.357071	0.755857	-0.226057	0.659113	CDS
ABUW_1299		major capsid protein	-0.308133	0.318484	0.0205094	0.935743	0.259804	0.306866	0.0463638	0.861808	CDS
ABUW_1300		hypothetical protein	-0.789079	0.0922208	0.0141294	0.991447	-0.0943114	0.927249	-0.149117	0.856068	CDS
ABUW_1301		hypothetical protein	-1.1351	0.0250822	-0.0577257	0.948704	-0.194321	0.856569	-0.642893	0.226812	CDS
ABUW_1302		hypothetical protein	-0.244723	0.709595	0.403624	0.289789	0.496987	0.28034	0.450159	0.295003	CDS
ABUW_1303		hypothetical protein	-0.357353	0.490224	0.458201	0.186315	0.120801	0.863756	0.115563	0.831906	CDS
ABUW_1304		hypothetical protein	-1.08273	0.0018182	0.0134363	0.994915	-0.227731	0.811359	-0.478897	0.211387	CDS
ABUW_1305		hypothetical protein	-0.708236	0.0173324	0.0454487	0.921176	0.150337	0.708576	-0.020847	0.986247	CDS
ABUW_1306		hypothetical protein	-0.512289	0.0256657	-0.178101	0.447697	-0.0489671	0.902037	-0.17967	0.490478	CDS
ABUW_1307		hypothetical protein	-0.61976	0.156783	-0.509446	0.111393	0.732232	0.0186133	0.091179	0.824662	CDS
ABUW_1308		putative tail fiber	-0.495617	0.0293781	-0.0321183	0.890596	0.2135	0.445455	-0.245111	0.37918	CDS
ABUW_1309		hypothetical protein	-1.35518	0.0002018	-0.215651	0.558258	0.0720902	0.940804	-0.165287	0.762488	CDS
ABUW_1310		hypothetical protein	-1.25663	0.169619	-0.195147	0.781962	0.0195612	0.994544	-0.0205932	0.993364	CDS
ABUW_1311		DUF3800 domain-containing protein	0.40889	0.0424617	1.12406	9e-06	-0.345551	0.0472874	-0.459355	0.0018045	CDS
ABUW_1312		phage protein	-0.316176	0.0830889	0.432646	0.0706989	0.365245	0.0290173	-0.229115	0.203637	CDS
ABUW_1313		transcriptional regulator	0.0328147	0.935125	0.384855	0.0570071	0.331993	0.149733	-0.30929	0.342314	CDS
ABUW_1314		hypothetical protein	-0.297052	0.462231	-0.016843	0.940885	-0.863406	0.0078558	-0.58661	0.0680667	CDS
ABUW_1315		hypothetical protein	-0.421208	0.230765	-0.282405	0.292186	-0.902518	0.000899864	-0.744015	0.00591172	CDS
ABUW_1316		tail tape measure protein	-0.247814	0.147297	-0.13189	0.479641	0.363342	0.0220056	-0.109	0.55324	CDS
ABUW_1317		hypothetical protein	-0.517652	0.00600008	0.138885	0.418389	-0.695046	0.000238421	-0.591127	9.08e-05	CDS
ABUW_1318		hypothetical protein	-0.477894	0.00102572	-0.141863	0.441057	-0.701901	3.86e-07	-0.574495	4.87e-06	CDS
ABUW_1319		hypothetical protein	-0.349152	0.018631	-0.225226	0.275087	-0.646171	1.75e-06	-0.685237	1.1e-08	CDS
ABUW_1320		hypothetical protein	-0.123587	0.780099	0.100277	0.803474	-0.197631	0.697851	-0.184286	0.711087	CDS
ABUW_1321		bacteriophage D3 - Orf22	0.094473	0.804621	0.351104	0.262015	-0.210883	0.626568	-0.354006	0.285558	CDS
ABUW_1322		hypothetical protein	-0.636932	0.26065	0.0776903	0.89906	-0.226112	0.823811	-0.661674	0.245026	CDS
ABUW_1323		hypothetical protein	-0.29421	0.203115	0.160432	0.482114	0.209235	0.390498	0.00548595	0.956177	CDS
ABUW_1324		hypothetical protein	-1.48783	0.0317067	-0.296916	0.656727	-0.342803	0.72418	-0.196714	0.877948	CDS
ABUW_1325		hypothetical protein	-0.954564	0.209677	0.42404	0.426832	-0.397463	0.69592	-1.03327	0.179084	CDS
ABUW_1326		lysozyme	0.152871	0.561438	0.84807	2.31e-06	0.208295	0.431105	-0.315964	0.255435	CDS
ABUW_1327		hypothetical protein	-0.128202	0.486462	-0.272786	0.0950264	0.0382104	0.885041	-0.314379	0.0212275	CDS
ABUW_1329		tRNA-Arg	-0.681098	0.118078	0.70204	0.0181387	-0.378432	0.451278	-1.04086	0.014557	tRNA
ABUW_1330		hypothetical protein	-0.585771	0.00386306	-0.206883	0.356938	-0.451511	0.0439275	-0.726799	0.000123989	CDS
ABUW_1331		exodeoxyribonuclease X, putative	-0.0146462	0.968183	-0.01912	0.953413	-0.218873	0.299693	-0.226423	0.206268	CDS
ABUW_1332		alkaline lipase	0.0337905	0.906737	-0.460933	0.00523969	0.464947	0.00386937	0.206234	0.202081	CDS
ABUW_1333	glyA	glycine hydroxymethyltransferase	-0.0312364	0.873199	0.153191	0.379452	-0.463523	0.000953506	-0.255938	0.0489138	CDS
ABUW_1334		multidrug efflux system outer membrane protein	-0.156078	0.602407	0.405361	0.0776896	0.0840897	0.79339	-0.0738475	0.826975	CDS
ABUW_1335		efflux transporter, RND family	-0.106821	0.68099	0.306498	0.106236	0.156498	0.514723	-0.0220877	0.996615	CDS
ABUW_1336		efflux transporter, RND family	-0.0017512	1	0.397453	0.0346693	0.313455	0.133607	-0.082708	0.800592	CDS
ABUW_1337		hypothetical protein	-0.121767	0.865988	-0.083655	0.903479	0.33154	0.514046	0.246063	0.60368	CDS
ABUW_1338		transcriptional regulator, LysR family	-0.0289935	0.916218	0.0138679	0.955444	0.0490868	0.858401	0.056669	0.790003	CDS
ABUW_1339	hisJ	histidine-binding periplasmic protein	0.219399	0.418102	1.02216	4.41e-06	0.0329161	0.935016	-0.0354485	0.921471	CDS
ABUW_1340	hisQ	histidine transport system permease protein Hi sQ	-0.498962	0.12714	-0.119432	0.733501	0.108599	0.854002	-0.261751	0.421568	CDS
ABUW_1341	hisM	histidine transport system permease protein Hi sM	-0.421937	0.164068	0.212841	0.433819	0.04673	0.908279	-0.270026	0.420119	CDS
ABUW_1343		small multidrug resistance protein	-0.199642	0.444202	0.56263	0.00361055	0.138533	0.743193	-0.42177	0.0636389	CDS
ABUW_1344		iron-sulfur cluster-binding protein	0.110314	0.572719	1.42724	9.85e-12	-0.546069	0.000899698	-0.108212	0.530031	CDS
ABUW_1345		peptidase U32	0.0669464	0.698634	1.23464	6.93e-14	-0.473924	0.00117129	0.105626	0.503478	CDS
ABUW_1346		transcriptional regulator, GntR family	-0.483759	0.00311112	-0.82637	1.89e-07	-0.240295	0.197043	-0.275333	0.0785733	CDS
ABUW_1347		phenazine biosynthesis protein PhzF family	-0.610598	0.000372418	-1.15816	3.59e-14	-0.0982195	0.662971	0.218893	0.150646	CDS
ABUW_1348		ferredoxin--NADP(+) reductase	-0.144045	0.428978	-0.0149225	0.966668	-0.0433735	0.848846	-0.253258	0.0688851	CDS
ABUW_1349		hypothetical protein	0.123937	0.585694	-0.0635924	0.811717	-0.00949245	0.981153	-0.178347	0.393818	CDS
ABUW_1350		hyp	0.0346964	0.85276	0.148527	0.426319	-0.0115062	1	-0.0219768	0.940063	CDS
ABUW_1351		type II secretion system protein E	-0.12145	0.695858	-0.18225	0.444702	-0.614932	0.00215789	-0.340687	0.0755866	CDS
ABUW_1352		NirD/YgiW/YdeI family stress tolerance protein	-2.86179	7.24e-36	-3.46842	9.49e-46	-1.70468	1.2e-18	-1.54689	5.96e-17	CDS
ABUW_1353		two-component system response regulator protei n	-1.00306	3.08e-09	-1.29035	9.22e-14	-0.942899	1.79e-09	-0.916012	1.39e-08	CDS
ABUW_1354		two-component system sensor protein	-0.595754	4.31e-05	-0.646048	1.95e-05	-0.942466	6.47e-11	-0.675872	2.52e-07	CDS
ABUW_1355	hemP	hemin uptake protein HemP	1.08892	0.000188183	1.43551	1.13e-20	1.2458	1.12e-16	0.802553	1.13e-10	CDS
ABUW_1356		MutT/NUDIX family protein	-0.0183297	0.934094	0.0267232	0.933629	-0.190175	0.367994	-0.214234	0.242417	CDS
ABUW_1357		hypothetical protein	0.23696	0.139043	-0.0659584	0.784447	0.309024	0.0465796	0.381468	0.00380529	CDS
ABUW_1358		hypothetical protein	0.391962	0.00599082	0.0857983	0.624687	0.45039	0.00111067	0.303931	0.0171061	CDS
ABUW_1359		NAD(+) kinase	0.287555	0.0607846	0.254207	0.109997	0.425146	0.00294323	0.199694	0.157295	CDS
ABUW_1360		hypothetical protein	-0.057163	0.798177	-0.0832396	0.685959	0.00352185	0.989233	-0.0549007	0.795153	CDS
ABUW_1361		glycosyl transferase, family 3	-0.0330004	0.865471	-0.197072	0.244868	0.201254	0.243206	0.168568	0.27015	CDS
ABUW_1362	dctA3	C4-dicarboxylate transport protein	-0.403783	0.0060621	0.156734	0.381162	-0.506018	0.00045697	-0.276354	0.0375694	CDS
ABUW_1363		acyl-CoA dehydrogenase	-0.0717967	0.744686	0.393255	0.0173418	-0.391386	0.0163529	-0.0575101	0.772025	CDS
ABUW_1364		alpha/beta hydrolase fold protein	1.37634	2.5e-24	0.37588	0.0635742	0.114361	0.648669	-0.24707	0.148602	CDS
ABUW_1365	pheA	chorismate mutase	0.145777	0.393823	-0.0456193	0.846518	0.0316013	0.883334	-0.124914	0.431994	CDS
ABUW_1366		hypothetical protein	0.0945043	0.632326	-0.3729	0.0152188	-0.258236	0.0887319	-0.264893	0.0460364	CDS
ABUW_1367		hypothetical protein	0.5453	0.000161955	0.378858	0.0158579	0.729038	2.55e-07	0.662731	1.54e-07	CDS
ABUW_1368	pepD	aminoacyl-histidine dipeptidase	0.140059	0.395872	0.109705	0.536932	0.282287	0.0881786	0.718974	1.24e-09	CDS
ABUW_1369	rnz	ribonuclease Z	0.128499	0.542748	0.0874014	0.662428	-0.032195	0.895112	-0.206632	0.217037	CDS
ABUW_1370		hydrolase	0.313282	0.071254	0.209069	0.25323	0.061506	0.826993	-0.142674	0.407512	CDS
ABUW_1371		protein YaaA	0.035	0.863845	-0.346557	0.0350688	0.240247	0.163603	-0.103309	0.523736	CDS
ABUW_1372	thiG	thiazole biosynthesis protein ThiG	0.0259596	0.921684	-0.0232108	0.926855	-0.243467	0.140069	-0.134582	0.396296	CDS
ABUW_1373	thiS	thiamine biosynthesis protein ThiS	-0.0336382	0.890621	0.154645	0.413571	-0.15562	0.445801	-0.261439	0.114026	CDS
ABUW_1374		hypothetical protein	0.175087	0.352902	0.266821	0.119687	0.137281	0.546492	-0.272901	0.0893276	CDS
ABUW_1375	rpoH	alternative sigma factor RpoH (EsvH)	0.69205	1.06e-07	0.218927	0.170829	0.384575	0.00672122	0.341978	0.00669181	CDS
ABUW_1376		hypothetical protein	-0.015643	0.916218	0.148341	0.666008	-0.570842	0.000612571	-0.9587	5.12e-09	CDS
ABUW_1377		cold-shock domain protein	0.212842	0.348361	-0.733408	7.34e-06	0.906374	0.00215789	0.390611	0.114026	CDS
ABUW_1378	rhlB	DEAD/DEAH box helicase	0.0468619	0.870571	-0.343395	0.109339	-0.0292104	0.883238	-0.392477	0.00211965	CDS
ABUW_1379		hypothetical protein	-0.00122733	0.972744	-0.408683	0.338073	0.446361	0.148806	0.81736	0.00388712	CDS
ABUW_1380		nitroreductase	0.31023	0.0499409	-0.153146	0.408604	0.224759	0.168773	0.281	0.0424109	CDS
ABUW_1381	gpsA	glycerol-3-phosphate dehydrogenase (NAD(P)+)	-0.0261782	0.9262	-0.314361	0.0524202	-0.235663	0.152065	0.156778	0.285932	CDS
ABUW_1382		phosphohistidine phosphatase	0.197458	0.275115	0.00955926	0.967011	-0.137598	0.475123	-0.145628	0.379533	CDS
ABUW_1383		putative integrase/recombinase protein	0.282233	0.0989468	0.247847	0.328164	-0.251508	0.131693	-0.414039	0.00240628	CDS
ABUW_1385		transposase, Mutator family	0.185457	0.329387	0.375028	0.0232582	-0.0483936	0.852273	0.00638139	0.993364	CDS
ABUW_1386		hypothetical protein	-0.503928	0.200358	0.0671467	0.880821	-0.0304049	0.966879	-0.0190291	0.989054	CDS
ABUW_1387		hypothetical protein	-0.567903	0.101073	0.0389583	0.935743	-0.216972	0.636259	-0.0620659	0.913716	CDS
ABUW_1388		hypothetical protein	-0.547019	0.0902001	0.0584645	0.891575	-0.20556	0.631744	0.283543	0.329169	CDS
ABUW_1389		hypothetical protein	-0.413528	0.325761	0.1535	0.711185	0.155614	0.793931	0.619375	0.149363	CDS
ABUW_1390		hypothetical protein	-0.285843	0.555385	0.357209	0.501301	0.295516	0.610708	0.272612	0.582602	CDS
ABUW_1391		nuclease	-0.167719	0.839863	0.0629814	0.901704	-0.121395	0.949836	0.336629	0.472386	CDS
ABUW_1392		bacteriophage lambda - Bet	-0.0464788	0.871844	0.0743682	0.797127	-0.139376	0.670818	0.133547	0.627528	CDS
ABUW_1393		hypothetical protein	-0.647695	0.22517	0.132061	0.816994	0.0203707	1	-0.0681215	0.936201	CDS
ABUW_1394		hypothetical protein	-1.40572	0.0290273	-0.386467	0.416595	-0.173217	0.84793	-0.317143	0.557606	CDS
ABUW_1395		hypothetical protein	-0.962085	0.00634228	-0.0645942	0.86079	-0.302007	0.596418	-0.161113	0.831906	CDS
ABUW_1396		hypothetical protein	-0.788802	0.331021	0.476889	0.342486	0.113348	0.902037	0.064957	0.950883	CDS
ABUW_1397		hypothetical protein	0.645894	0.597811	0.717893	0.459647	0.672601	0.649216	0.223184	0.896614	CDS
ABUW_1398		hypothetical protein	-0.298581	0.76354	0.517257	0.332766	0.742523	0.244928	0.0540097	0.966247	CDS
ABUW_1399		hypothetical protein	-0.0228407	0.962235	0.0670896	0.770014	-0.271422	0.151291	0.0321975	0.883192	CDS
ABUW_1400		beta-ribbon domain peptidase S24/S26A/S26B/S26 C	0.0882995	0.657564	0.116381	0.547778	-0.0727666	0.762857	0.0124437	0.992393	CDS
ABUW_1401		hypothetical protein	-0.266075	0.752441	0.511048	0.321413	0.238393	0.764229	-0.0459677	1	CDS
ABUW_1402		hypothetical protein	-0.616465	0.197586	0.417847	0.20075	-0.0619925	0.97045	-0.289857	0.596165	CDS
ABUW_1403		hypothetical protein	-0.400069	0.20057	0.0571761	0.85766	-0.142953	0.764229	-0.125685	0.726112	CDS
ABUW_1404		hypothetical protein	-0.822512	0.0597444	-0.232563	0.555007	-0.334676	0.419278	-0.385242	0.385885	CDS
ABUW_1405		hypothetical protein	-0.364765	0.72226	-0.11674	0.937277	-0.348899	0.832577	0.531726	0.489419	CDS
ABUW_1406		hypothetical protein	-0.210729	0.736074	0.129463	0.816994	0.372727	0.60575	0.0195144	1	CDS
ABUW_1407		hypothetical protein	-0.539436	0.238855	0.30594	0.435571	-0.0376641	1	-0.152423	0.772025	CDS
ABUW_1408		hypothetical protein	0.289511	0.51102	0.374293	0.32577	0.259533	0.653938	0.426482	0.279348	CDS
ABUW_1409		gp12	-0.248463	0.511834	0.223566	0.459663	-0.145407	0.768846	0.114433	0.739298	CDS
ABUW_1410		hypothetical protein	-0.235535	0.729986	0.23235	0.680778	-0.215364	0.817066	0.410804	0.463583	CDS
ABUW_1411		hypothetical protein	-1.11021	0.177544	-0.242628	0.749403	-0.269191	0.823811	-0.555146	0.520398	CDS
ABUW_1412		hypothetical protein	-0.932397	0.0629948	-0.213613	0.655751	-0.0653688	0.964475	-0.10546	0.910662	CDS
ABUW_1413		hypothetical protein	-0.175543	0.763081	-0.157554	0.733056	0.216268	0.689235	0.40315	0.307937	CDS
ABUW_1414		hypothetical protein	-1.41507	5.18e-06	-0.29662	0.258901	-0.392595	0.608494	-0.262116	0.749367	CDS
ABUW_1415		hypothetical protein	-1.42442	0.00418002	-0.1474	0.688102	-0.56834	0.304777	-0.276968	0.711087	CDS
ABUW_1416		hypothetical protein	-0.646928	0.0551714	-0.774539	0.0190846	-0.587652	0.19903	0.124186	0.798077	CDS
ABUW_1417		hypothetical protein	-0.141732	0.636646	0.0457158	0.915094	0.228641	0.443212	0.450165	0.0477229	CDS
ABUW_1418		hypothetical protein	-0.329243	0.699461	-0.163591	0.860689	0.568025	0.376224	-0.636303	0.447249	CDS
ABUW_1419		hypothetical protein	-0.238446	0.938853	-0.118047	0.991897	-0.0143362	1	-1.23347	0.493386	CDS
ABUW_1420		hypothetical protein	-0.693664	0.0515537	0.175609	0.690804	0.175686	0.665071	0.180624	0.73732	CDS
ABUW_1421		hypothetical protein	-2.11826	7.85e-05	-0.325962	0.484468	-0.484085	0.436527	-0.44891	0.555127	CDS
ABUW_1422		hypothetical protein	-0.407111	0.350784	-0.208727	0.595729	0.299331	0.470432	-0.00338638	0.967076	CDS
ABUW_1423		hypothetical protein	-0.357797	0.255531	-0.0378101	0.96037	0.104894	0.780832	-0.246521	0.456111	CDS
ABUW_1424		hypothetical protein	-0.681673	0.188513	-0.192476	0.704781	0.35221	0.504201	0.080497	0.884971	CDS
ABUW_1425		hypothetical protein	-1.06942	0.0408986	-0.570375	0.192741	-0.297985	0.671854	-0.742384	0.181638	CDS
ABUW_1426		hypothetical protein	-0.481523	0.040701	0.0612885	0.818438	0.28882	0.209645	-0.162927	0.629223	CDS
ABUW_1427		hypothetical protein	-0.983062	0.0668934	-0.0838276	0.936089	-0.159505	0.866835	-0.250981	0.74313	CDS
ABUW_1428		hypothetical protein	-0.901116	0.267301	0.102514	0.947382	-0.513446	0.578058	-0.272702	0.797248	CDS
ABUW_1429		hypothetical protein	-0.00269299	0.987694	-0.0916458	0.730917	0.0400154	0.915472	-0.23709	0.393818	CDS
ABUW_1430		lysozyme-like domain-containing protein	-0.314263	0.131615	-0.0988288	0.658875	-0.0197318	0.982058	-0.0281455	0.949747	CDS
ABUW_1431		hypothetical protein	0.187019	0.289207	1.10375	3.82e-14	0.520066	0.000483748	0.41016	0.00241962	CDS
ABUW_1432		hypothetical protein	0.166178	0.394102	1.01073	1.08e-11	0.402504	0.0115596	0.443138	0.00147335	CDS
ABUW_1433		hypothetical protein	-0.403544	0.0459244	0.0948108	0.687575	0.0621795	0.832148	-0.290565	0.140185	CDS
ABUW_1434		hypothetical protein	-0.3105	0.22348	-0.283992	0.206952	0.0550527	0.868422	-0.0148548	0.964319	CDS
ABUW_1435		hypothetical protein	-0.436719	0.318484	-0.287668	0.459469	-0.362407	0.495902	-0.0920049	0.83029	CDS
ABUW_1436		hypothetical protein	-0.175944	0.445212	-0.0178802	0.982439	0.147841	0.553301	-0.313459	0.250248	CDS
ABUW_1437		hypothetical protein	-0.201828	0.322778	-0.102524	0.655058	0.468933	0.00387878	-0.372617	0.147769	CDS
ABUW_1438		acyltransferase 3 domain-containing protein	-1.01603	0.024305	-0.148639	0.767236	-0.434681	0.424942	-0.566427	0.250747	CDS
ABUW_1439		hypothetical protein	-1.10714	0.00158179	-0.242872	0.49148	0.176629	0.720878	0.052269	0.886627	CDS
ABUW_1440		hypothetical protein	-0.266835	0.510703	-0.0895073	0.835834	0.736578	0.0148412	0.167494	0.6661	CDS
ABUW_1441		hypothetical protein	-0.0888124	0.744376	-0.908029	2.06e-06	0.554189	0.00472865	0.190658	0.393818	CDS
ABUW_1442		general secretion pathway protein L	-0.0378321	0.859158	0.00623143	0.974894	0.0104361	0.988657	-0.144241	0.324123	CDS
ABUW_1443		hypothetical protein	-0.0489418	0.807911	-0.152102	0.42887	-0.192182	0.306866	-0.261273	0.0970065	CDS
ABUW_1444	pyrD	dihydroorotate oxidase	0.103312	0.56532	0.585894	6.7e-05	-0.035299	0.887906	-0.0177804	0.910662	CDS
ABUW_1445		colicin V producing membrane protein	0.0284182	0.914784	0.603686	8.12e-05	0.0287911	0.908161	-0.411421	0.00607365	CDS
ABUW_1446	purF	amidophosphoribosyltransferase	-0.217772	0.179185	-0.288298	0.070866	-0.520076	0.000240292	-0.513273	2.37e-05	CDS
ABUW_1447		hypothetical protein	-0.368962	0.0164343	-0.295176	0.0731146	-0.328639	0.0390378	-0.329023	0.016221	CDS
ABUW_1448		hypothetical protein	0.0755336	0.741043	0.277441	0.246411	-0.116116	0.582264	-0.251904	0.0976633	CDS
ABUW_1449	tkrA	2-ketogluconate reductase	0.0365293	0.881942	0.228537	0.180181	-0.540191	0.000202813	0.35398	0.00831216	CDS
ABUW_1450		hypothetical protein	0.201672	0.222951	-0.0877317	0.773875	0.56274	5.08e-05	0.543052	1.02e-05	CDS
ABUW_1451		GatB/Yqey domain protein	-0.0662136	0.698634	0.59213	5.32e-05	-0.215094	0.193563	-0.397076	0.000985643	CDS
ABUW_1452	rpsU	ribosomal protein S21	0.097312	0.653091	0.471639	0.00150288	-0.136614	0.554493	-0.18115	0.167656	CDS
ABUW_1453		metalloendopeptidase	0.0846263	0.676695	0.689933	3.84e-06	-0.171653	0.358436	-0.516562	0.00014767	CDS
ABUW_1454		hypothetical protein	0.121466	0.655862	0.520128	0.0018502	-0.0118837	0.949836	-0.44847	0.00697678	CDS
ABUW_1455		AAA ATPase superfamily protein	-0.152913	0.42715	-0.264839	0.122533	0.0972903	0.674163	0.281974	0.0691291	CDS
ABUW_1456		patatin family phospholipase	-0.071927	0.727647	-0.27061	0.101377	0.0328319	0.875167	0.188658	0.20862	CDS
ABUW_1457		serine/threonine protein kinase	0.218799	0.328411	0.13606	0.561997	-0.00172569	1	-0.0918356	0.706664	CDS
ABUW_1458		tRNA-Leu	0.310092	0.0547346	0.590345	9.66e-05	0.0924439	0.770755	-0.289219	0.232934	tRNA
ABUW_1459		tRNA-Trp	0.305197	0.0571679	0.662959	7.4e-06	-0.0379753	0.924871	-0.318497	0.0543815	tRNA
ABUW_1460		tRNA-Leu	0.269168	0.135965	0.680621	1.37e-05	-0.0515575	0.883238	-0.420573	0.0664534	tRNA
ABUW_1461		tRNA-Trp	-0.0239924	0.989019	0.33817	0.296789	-0.37921	0.456019	-0.832796	0.0370319	tRNA
ABUW_1462		transcriptional regulator, LysR family	-0.113246	0.590359	-0.344801	0.0487828	-0.180879	0.369006	-0.20344	0.236224	CDS
ABUW_1463		omega-amino acid--pyruvate aminotransferase	0.201602	0.283198	1.03514	6.88e-12	0.228781	0.197682	-0.228509	0.167505	CDS
ABUW_1464	mmsA2	methylmalonate-semialdehyde dehydrogenase	0.128772	0.48075	0.518257	0.000677754	-0.159352	0.396897	-0.186974	0.194918	CDS
ABUW_1465		gamma-aminobutyrate permease	0.346434	0.147254	-0.31167	0.0869805	0.301115	0.114223	-0.0254071	0.866857	CDS
ABUW_1466		DUF2171 domain-containing protein	0.302583	0.536299	0.617257	0.150186	0.866916	0.0110842	1.18762	0.000421341	CDS
ABUW_1467		acyl-CoA dehydrogenase	0.491532	0.121535	0.357409	0.227607	0.612314	0.0222719	1.38883	1.41e-13	CDS
ABUW_1468		LmbE-like protein	0.365408	0.345115	0.276014	0.424848	0.403032	0.233781	1.18225	1.8e-08	CDS
ABUW_1469		methyltransferase type 12	0.21582	0.588314	0.0903459	0.798337	0.339846	0.321073	1.07893	9.18e-08	CDS
ABUW_1470		glycosyl transferase, family 2	0.1951	0.639637	0.191337	0.584798	0.182771	0.648669	1.03748	0.000224113	CDS
ABUW_1471		NirD/YgiW/YdeI family stress tolerance protein	0.197127	0.658278	-0.345114	0.552036	1.03425	0.00447641	0.947162	0.00334707	CDS
ABUW_1472		BLUF domain-containing protein	-0.302916	0.151266	-1.07616	0.00015072	-0.186016	0.646075	-0.458619	0.060372	CDS
ABUW_1473		hypothetical protein	-0.559538	0.0505623	-1.31512	0.00252423	-0.441265	0.327762	-0.427343	0.34445	CDS
ABUW_1474		threonine efflux protein	-0.25361	0.364209	-0.949577	0.000108759	-0.145898	0.644204	-0.570212	0.015649	CDS
ABUW_1475		transcriptional regulator, AraC family	-0.167948	0.51102	0.344849	0.0660862	0.174987	0.451278	0.041219	0.874014	CDS
ABUW_1476		alpha/beta hydrolase fold protein	0.0157991	0.949489	0.436027	0.022061	0.120017	0.674163	-0.319156	0.140715	CDS
ABUW_1477	gltS	sodium/glutamate symporter	-0.10289	0.73603	-0.485639	0.0402737	-0.424476	0.0414461	-0.267713	0.240948	CDS
ABUW_1478		cyclase family protein	-0.0974729	0.726789	0.250016	0.202527	-0.242562	0.317298	-0.0758721	0.790939	CDS
ABUW_1479		transcriptional regulator, LysR family	-0.0584114	0.809612	0.428242	0.0135889	-0.22163	0.306862	-0.0834117	0.694681	CDS
ABUW_1480		aldo/keto reductase	-0.221646	0.439882	0.398507	0.0471856	0.117787	0.678313	0.221621	0.316178	CDS
ABUW_1481		oxidoreductase, short chain dehydrogenase/redu ctase family	-0.174153	0.518761	0.337215	0.107913	0.233525	0.374912	0.155821	0.582602	CDS
ABUW_1482		hypothetical protein	-0.0415594	0.928264	0.0437895	0.863241	0.0703929	0.786171	0.0914454	0.739423	CDS
ABUW_1483		ATPase	-0.806152	7.03e-06	-1.01158	1.33e-08	-0.0796536	0.772664	-0.165535	0.407565	CDS
ABUW_1484		transcriptional regulator, GntR family	-0.0800272	0.782698	-0.404926	0.0548625	-0.125933	0.692009	-0.125421	0.584748	CDS
ABUW_1485		hypothetical protein	-0.242353	0.490224	-0.564075	0.0464242	0.132961	0.775942	-0.445609	0.173408	CDS
ABUW_1486		transcriptional regulator, TetR family protein	-0.610088	0.293733	-0.18811	0.847155	-0.657491	0.302738	-0.830442	0.154302	CDS
ABUW_1487		CsuA/B	0.277279	0.0850373	-0.596637	7.87e-05	-0.561471	9.12e-05	-0.122123	0.413133	CDS
ABUW_1488	csuA	protein CsuA	0.253877	0.275115	-0.261556	0.222586	-0.988906	4.3e-06	-1.03693	1.48e-07	CDS
ABUW_1489	csuB	SCPU domain-containing protein	0.0933793	0.799453	-0.0350918	0.919835	-1.00152	0.000114881	-1.27215	1.48e-07	CDS
ABUW_1490		CsuC	0.12885	0.733841	-0.4512	0.018186	-0.610135	0.0025925	-0.689023	0.000185807	CDS
ABUW_1491	csuD	fimbrial biogenesis outer membrane usher protein	-0.228382	0.213634	-1.20557	2.99e-14	-0.63214	7.25e-05	-0.622545	1.54e-05	CDS
ABUW_1492		CsuE	-0.0700125	0.761896	-0.972566	4.87e-07	-0.20986	0.385737	-0.367988	0.0730303	CDS
ABUW_1493		hypothetical protein	-0.4724	0.156783	-1.45607	8.75e-06	-0.768917	0.0180861	-0.442663	0.194548	CDS
ABUW_1494		hypothetical protein	-0.236879	0.636646	-1.15934	0.00141628	-0.631161	0.0733371	-0.806737	0.0578191	CDS
ABUW_1495		hypothetical protein	-0.0585177	0.897579	-0.134814	0.679684	-0.398316	0.265566	-0.509098	0.1189	CDS
ABUW_1496	proP	proline/betaine transporter	0.137328	0.440427	-0.0642915	0.757427	-0.0951976	0.644204	0.0961726	0.559798	CDS
ABUW_1498		transcriptional regulator, TetR family	-0.580776	0.241232	1.04377	0.00424671	-0.143552	0.851791	-0.496562	0.277697	CDS
ABUW_1499		hypothetical protein	-0.279425	0.137766	0.130473	0.516288	-0.189582	0.358916	0.381417	0.0112025	CDS
ABUW_1500	pqiA1	paraquat-inducible protein A	-0.0195542	0.936313	0.0201634	0.955123	-0.0412625	0.874306	0.0861813	0.692116	CDS
ABUW_1501	pqiA2	paraquat-inducible protein A	-0.180346	0.366562	0.108351	0.570721	-0.184917	0.361363	0.0296221	0.870113	CDS
ABUW_1502	pqiB	paraquat-inducible protein B	-0.0412015	0.816745	0.293453	0.0768366	-0.348067	0.0208028	0.145558	0.37351	CDS
ABUW_1503		hypothetical protein	0.0555272	0.788026	0.111386	0.57455	-0.281704	0.0920691	0.105381	0.555963	CDS
ABUW_1504	uraH2	transthyretin	-0.180597	0.530176	-0.0595631	0.859481	-0.0796999	0.841537	0.0386069	0.883626	CDS
ABUW_1505		hypothetical protein	-0.114024	0.872679	0.524279	0.0742122	-0.0290469	1	-0.0704682	0.982326	CDS
ABUW_1506	irlR	two-component heavy metal response regulator p rotein	-0.00425071	1	0.11018	0.623482	0.23453	0.298963	-0.0641917	0.828687	CDS
ABUW_1507		two-component heavy metal sensor histidine kin ase	-0.346199	0.105314	-0.0847953	0.7921	-0.250075	0.296201	-0.0901448	0.739298	CDS
ABUW_1508		lipocalin family protein	0.241708	0.37763	-0.0439256	0.935743	-0.0428059	0.962399	0.128849	0.814486	CDS
ABUW_1509	desC	delta-9 acyl-lipid desaturase 1	-0.239141	0.476294	-0.0884886	0.814515	0.0179636	0.989233	-0.246482	0.569458	CDS
ABUW_1510		dehydrogenase	-0.24218	0.54448	0.305884	0.525658	0.192203	0.696272	-0.0530611	0.956278	CDS
ABUW_1511		hypothetical protein	-0.0714729	0.914513	0.393857	0.276954	0.221106	0.70091	-0.171719	0.779553	CDS
ABUW_1512	cfa	cyclopropane-fatty-acyl-phospholipid synthase	-0.398481	0.196108	-0.315104	0.331292	-0.086864	0.849352	-0.390952	0.228434	CDS
ABUW_1514		two-component system sensor protein	-0.0633998	0.752441	-0.0541488	0.803206	0.0213561	0.950231	-0.114449	0.54079	CDS
ABUW_1515		two-component system response regulator protei n	0.169686	0.40103	-0.823576	5.53e-07	0.000802194	1	-0.084713	0.669019	CDS
ABUW_1516		hypothetical protein	0.541004	0.176902	0.463183	0.18101	0.0879469	0.910816	0.283812	0.536105	CDS
ABUW_1517		hypothetical protein	0.374922	0.214982	0.355814	0.177373	0.303846	0.369006	0.0659914	0.891917	CDS
ABUW_1518		acetyltransferase, gnat family	0.0586543	0.880144	-0.0405794	0.951201	-0.115543	0.813584	-0.229087	0.475038	CDS
ABUW_1519		aspartate racemase	0.182061	0.433386	0.105111	0.716044	-0.0295861	0.964003	0.433835	0.00451131	CDS
ABUW_1520		hypothetical protein	0.0240114	0.929475	-0.269608	0.137191	0.137803	0.529009	-0.193437	0.290067	CDS
ABUW_1521	sndH1	L-sorbosone dehydrogenase	0.358168	0.0944524	0.0353288	0.887802	0.720856	0.00164536	0.979062	7.46e-10	CDS
ABUW_1522		acetyltransferase, gnat family	0.220782	0.476294	-0.167074	0.639882	0.593781	0.0221522	0.686297	0.00272454	CDS
ABUW_1523		transporter, major facilitator family	-0.235113	0.367289	0.198962	0.366907	-0.00215181	1	0.0958184	0.696118	CDS
ABUW_1524		transcriptional regulator, TetR family	-0.129006	0.584338	-0.207627	0.326343	-0.018799	0.982058	0.126535	0.598171	CDS
ABUW_1525		C4-dicarboxylate transport protein	-0.377829	0.0107734	-0.866362	2.77e-09	-0.331763	0.0263989	-0.324361	0.013013	CDS
ABUW_1526		hypothetical protein	0.119224	0.488652	-0.287078	0.182293	0.247344	0.178325	0.354502	0.100935	CDS
ABUW_1527	gloB	hydroxyacylglutathione hydrolase	-0.232202	0.191103	-0.570179	0.000240546	0.104232	0.591093	0.201663	0.189231	CDS
ABUW_1528	metI2	ABC transport system permease protein	0.0995544	0.614822	0.123472	0.516972	-0.096433	0.700758	-0.397997	0.00197847	CDS
ABUW_1529		ABC transporter, ATP-binding protein	0.128439	0.478542	0.248851	0.159782	-0.0285671	0.909619	-0.431848	0.00053113	CDS
ABUW_1530		ABC transporter, methionine-binding protein	-0.265289	0.0850373	-0.527076	0.00041114	-0.0430914	0.834003	-0.0179414	0.903906	CDS
ABUW_1531	purD	phosphoribosylamine--glycine ligase	-0.0964377	0.565584	-0.737739	3.48e-07	-0.194313	0.22304	-0.0478318	0.770475	CDS
ABUW_1532	purH	phosphoribosylaminoimidazolecarboxamide formyl transferase/IMP cyclohydrolase	-0.220987	0.167616	-0.615174	2.81e-05	-0.263938	0.0852249	-0.0751018	0.656268	CDS
ABUW_1533	fis	transcriptional regulator, Fis-type	0.256222	0.337485	0.362285	0.13225	0.0902195	0.80583	-0.398925	0.013013	CDS
ABUW_1534		hypothetical protein	-0.162566	0.366188	0.186986	0.297986	-0.402491	0.0126911	-0.170315	0.290124	CDS
ABUW_1535	prmA1	ribosomal protein L11 methyltransferase	0.374269	0.0140563	0.443474	0.00367884	0.0559574	0.823628	-0.200898	0.155012	CDS
ABUW_1536		hypothetical protein	0.0256398	0.936588	0.130267	0.7621	0.681551	0.0581795	0.816083	0.00914937	CDS
ABUW_1537	gidA	glucose inhibited division protein A	0.351954	0.0670718	0.704813	0.00154022	-0.145948	0.477964	-0.526957	1.72e-05	CDS
ABUW_1538		hypothetical protein	0.0101949	1	0.143247	0.68873	0.134744	0.764525	-0.112363	0.80365	CDS
ABUW_1539		transcriptional factor	-0.157859	0.412618	0.255473	0.119637	-0.0665279	0.804704	0.365718	0.0065647	CDS
ABUW_1540		hypothetical protein	-0.0799313	0.69671	0.00502071	0.965261	0.176218	0.376402	0.374876	0.0755866	CDS
ABUW_1541		hypothetical protein	0.232507	0.345115	0.0920025	0.713999	0.756115	0.000168895	0.678308	0.00262367	CDS
ABUW_1542		transglutaminase	0.408347	0.101169	0.192081	0.455049	0.813565	0.000188054	0.745742	0.000180756	CDS
ABUW_1543		hypothetical protein	0.288913	0.188513	0.0687574	0.724035	0.640798	3.5e-05	0.510576	0.000212295	CDS
ABUW_1544	alr	alanine racemase	0.0840408	0.69327	-0.0144307	0.975652	-0.385107	0.0176835	-0.484389	0.000565136	CDS
ABUW_1545	dnaB	replicative DNA helicase	0.0340506	0.87428	0.0318252	0.872778	-0.50627	0.000552908	-0.481612	0.000180911	CDS
ABUW_1546	rplI	ribosomal protein L9	0.0979063	0.684437	0.232635	0.209828	-0.27456	0.260513	-0.479957	6.09e-05	CDS
ABUW_1547	rpsR	ribosomal protein S18	0.00650914	0.996418	0.196039	0.323251	-0.312662	0.0670892	-0.555723	2.89e-06	CDS
ABUW_1548	rpsF	ribosomal protein S6	0.00451668	1	0.193442	0.294861	-0.296425	0.0833651	-0.580363	8.78e-07	CDS
ABUW_1549	cyoE	protoheme IX farnesyltransferase	0.00854439	0.970529	-0.0300115	0.893997	-0.494445	0.000452307	-0.258656	0.060372	CDS
ABUW_1550	cyoD	cytochrome O ubiquinol oxidase subunit IV	-0.00753876	0.976498	-0.0305197	0.888494	-0.486579	0.000522181	0.0228362	0.914124	CDS
ABUW_1551	cyoC	cytochrome O ubiquinol oxidase, subunit III	-0.0951797	0.603533	-0.0595325	0.756539	-0.508991	0.000240292	-0.0133103	0.941437	CDS
ABUW_1552	cyoB	cytochrome O ubiquinol oxidase, subunit I	-0.0824951	0.648442	-0.00611249	0.972161	-0.637922	2.05e-06	0.0284493	0.883626	CDS
ABUW_1553	cyoA	cytochrome O ubiquinol oxidase subunit II	-0.11877	0.493235	0.0980624	0.600723	-0.67807	3.77e-07	0.00582844	0.98506	CDS
ABUW_1554		RDD family protein	-0.376737	0.0135471	-1.16481	8e-16	-0.198781	0.238668	0.0288303	0.872056	CDS
ABUW_1555	ppsA	phosphoenolpyruvate synthase	-0.0113206	0.968346	-0.543356	0.00023149	0.204853	0.181499	0.294602	0.0210839	CDS
ABUW_1556		hypothetical protein	-0.147592	0.477278	-0.921871	3.11e-10	-0.257112	0.117297	0.179191	0.239213	CDS
ABUW_1557	pgaA	outer membrane protein	0.576278	0.16614	-0.163548	0.445237	0.675093	0.000319987	0.45143	0.0108225	CDS
ABUW_1558	pgaB	polysaccharide deacetylase	-0.0599565	0.826598	-0.15194	0.475449	0.448437	0.0122451	0.101226	0.612455	CDS
ABUW_1559	pgaC	glycosyl transferase, family 2 protein	-0.249427	0.416492	-0.00452821	0.989569	0.167053	0.558352	-0.201252	0.547738	CDS
ABUW_1560		hypothetical protein	-0.351673	0.256225	-0.139979	0.584798	0.105495	0.745678	-0.191841	0.557632	CDS
ABUW_1561		hypothetical protein	-0.27114	0.159038	-0.88166	1.22e-07	0.778375	9.83e-07	0.0492946	0.828817	CDS
ABUW_1562		luciferase family monooxygenase	0.329923	0.0843996	0.606999	0.00256725	0.422289	0.0249534	0.375977	0.0267655	CDS
ABUW_1563		hypothetical protein	0.686524	6e-05	0.758557	0.000918086	0.639419	0.000465925	0.975741	1.99e-10	CDS
ABUW_1564		hypothetical protein	0.402652	0.16614	0.607671	0.0163568	0.0782494	0.776859	0.395978	0.0715991	CDS
ABUW_1565		transcriptional regulator, LysR family	-0.312926	0.0886102	-0.362957	0.0429127	-0.388024	0.041656	-0.224514	0.2038	CDS
ABUW_1566		ThiJ/PfpI domain-containing protein	-0.449549	0.0283933	-0.261869	0.186315	-0.0158005	0.985568	-0.00252641	0.973409	CDS
ABUW_1567	prfA	peptide chain release factor 1	0.0872689	0.66578	0.337967	0.0352219	-0.25375	0.116843	-0.294199	0.0286724	CDS
ABUW_1568	hemK	protein methylase, HemK family	0.0506753	0.821455	0.522293	0.043821	-0.317969	0.0843793	-0.271766	0.0877076	CDS
ABUW_1569		aliphatic sulfonates transport permease protei n	0.0602235	0.878428	0.56617	0.00383569	0.207285	0.502057	-0.342806	0.143589	CDS
ABUW_1570		aliphatic sulfonates family ABC transporter, p eriplasmic ligand-binding protein	0.182054	0.54448	0.389541	0.107372	0.467727	0.0710757	-0.0012214	1	CDS
ABUW_1571		transcriptional regulator, AraC family	-0.0962387	0.673782	0.0472157	0.818438	-0.0561323	0.834003	-0.157847	0.38118	CDS
ABUW_1572		short-chain dehydrogenase/reductase	1.68759	0.00313701	0.286203	0.229952	3.37762	3.08e-12	1.83419	9.3e-18	CDS
ABUW_1573		acyl-CoA dehydrogenase	1.08565	0.00416132	0.21887	0.304506	2.88739	1.68e-11	1.10719	2.58e-09	CDS
ABUW_1574		acyl-CoA ligase	1.93223	5.74e-11	-0.434914	0.19003	3.57951	5.25e-17	1.79072	6.85e-15	CDS
ABUW_1575		FMN-binding protein	0.0439488	0.870856	0.0802384	0.709958	0.351153	0.0439275	0.329889	0.0416203	CDS
ABUW_1576		molybdopterin biosynthesis protein	0.144375	0.500667	0.345126	0.0274032	0.453687	0.00313163	0.533707	0.00267572	CDS
ABUW_1577		ABC-1 domain protein	0.0364146	0.842897	-0.0534586	0.811717	0.241954	0.109492	0.398071	0.00133128	CDS
ABUW_1578	folB	dihydroneopterin aldolase	0.0479787	0.821987	0.0532862	0.78175	0.0044794	1	-0.0037773	0.97854	CDS
ABUW_1579		2-amino-4-hydroxy-6-hydroxymethyldihydropterid ine pyrophosphokinase	0.00309848	1	0.0857722	0.67882	-0.103456	0.637841	-0.454209	0.00359701	CDS
ABUW_1580		hypothetical protein	0.00238333	1	1.09267	0.000327125	0.208486	0.783618	0.22332	0.760431	CDS
ABUW_1581	kdpA	K+-transporting ATPase, A subunit	-0.0940395	0.771503	0.690811	1.84e-05	0.708462	1.31e-05	0.605917	4.98e-05	CDS
ABUW_1582	kdpB	K+-transporting ATPase, B subunit	-0.0880833	0.706154	0.339119	0.0568422	0.584855	0.00445454	0.296495	0.0810252	CDS
ABUW_1583	kdpC	K+-transporting ATPase, C subunit	-0.261358	0.373164	0.238249	0.258555	0.37181	0.0972124	0.331181	0.10015	CDS
ABUW_1584	kdpD	two-component system sensor protein KdpD	-0.138552	0.472489	-0.338187	0.0458811	0.247376	0.137157	0.135835	0.395725	CDS
ABUW_1585	kdpE	two-component system regulatory protein KdpE	0.181837	0.340018	-0.110704	0.617761	0.235358	0.214914	0.00991112	0.982318	CDS
ABUW_1586		glutamine synthetase	-0.1241	0.635747	0.498422	0.00718737	-0.129299	0.634691	-0.0708924	0.790425	CDS
ABUW_1587		hypothetical protein	0.0664967	0.76924	0.479355	0.0053989	-0.154536	0.519493	-0.256709	0.172814	CDS
ABUW_1588		ubiquinone biosynthesis protein COQ7	0.126986	0.510736	0.355223	0.0288625	0.0786584	0.70091	0.510307	0.000131276	CDS
ABUW_1589		major facilitator superfamily MFS_1	-0.176895	0.326197	-0.116554	0.547801	-0.119311	0.544046	-0.0686689	0.714312	CDS
ABUW_1590		hypothetical protein	0.137766	0.515648	-0.287716	0.0822794	0.175346	0.260513	0.416749	0.000545744	CDS
ABUW_1591		hypothetical protein	0.0717656	0.697208	-0.0833292	0.68026	0.068018	0.706436	0.405474	0.000748449	CDS
ABUW_1592		hypothetical protein	-0.221966	0.302737	-0.340372	0.0690414	-0.184726	0.429573	-0.184482	0.342615	CDS
ABUW_1593	acnB	aconitate hydratase 2	-0.388711	0.147575	-1.05887	5.01e-09	-0.799652	5.22e-07	0.187397	0.472386	CDS
ABUW_1594		hypothetical protein	-0.204211	0.295463	0.287393	0.086746	-0.583749	0.0276452	-0.00110586	1	CDS
ABUW_1595		ion transport protein	0.187633	0.297574	0.731425	9.49e-07	-0.271954	0.115245	-0.420816	0.00214022	CDS
ABUW_1596		MFS superfamily permease	0.274469	0.176902	0.345396	0.0439554	-0.204138	0.29381	-0.282961	0.083809	CDS
ABUW_1597		hypothetical protein	-0.249727	0.342447	0.353973	0.0579094	-0.974561	1.8e-05	-0.538433	0.00268634	CDS
ABUW_1598		hypothetical protein	0.0146329	0.973696	-0.291352	0.1167	-0.0827804	0.723311	-0.222575	0.226448	CDS
ABUW_1599	metR	transcriptional regulator, LysR family	0.280118	0.364989	0.268531	0.43143	0.0994007	0.809368	-0.254371	0.297772	CDS
ABUW_1600		hypothetical protein	0.244929	0.549844	0.479122	0.00545372	-0.105802	0.672317	-0.452755	0.00991204	CDS
ABUW_1601		hypothetical protein	-0.0315058	0.97255	-0.752507	0.00806267	1.22715	2.9e-11	0.911117	3.87e-05	CDS
ABUW_1602	rsuA	pseudouridine synthase	-0.0632662	0.863327	-0.65625	0.000606936	0.987985	2.84e-12	0.586177	0.0149065	CDS
ABUW_1603		putative acetyltransferase	0.0125216	0.969607	0.246163	0.370991	0.53016	0.00975534	0.613666	0.0295859	CDS
ABUW_1604		type II toxin-antitoxin system RelB/DinJ family antitoxin	0.345906	0.0405605	1.04543	3.23e-12	-0.124932	0.608546	-0.218593	0.193795	CDS
ABUW_1605		RNA pseudouridine synthase family protein	0.205586	0.345115	0.454495	0.00651107	-0.0652359	0.797553	-0.257484	0.156141	CDS
ABUW_1606		hypothetical protein	0.414572	0.0208529	0.904096	1.46e-09	0.0421739	0.859726	-0.0792893	0.656773	CDS
ABUW_1607	mutL	DNA mismatch repair protein MutL	0.118262	0.516672	-0.0240426	0.931709	-0.123974	0.523245	-0.0985601	0.533639	CDS
ABUW_1608	miaA	tRNA delta(2)-isopentenylpyrophosphate transfe rase	0.351099	0.154709	-0.286213	0.369256	0.995959	1.48e-06	0.65043	0.00230925	CDS
ABUW_1609	hfq	host factor Hfq	0.475859	0.00247307	0.0252056	0.935743	1.07951	3.18e-11	0.477959	0.0656402	CDS
ABUW_1610		integral membrane protein	-0.215924	0.346063	0.345818	0.0793031	0.0558476	0.883238	-0.1123	0.653326	CDS
ABUW_1611	nfnB	oxygen-insensitive NAD(P)H nitroreductase	-0.0704708	0.841884	0.217535	0.18322	-0.2633	0.184117	0.680479	2.89e-06	CDS
ABUW_1612		hypothetical protein	-0.0388723	1	0.718395	0.33624	-0.820325	0.673532	-0.87868	0.550932	CDS
ABUW_1613	lpxH	UDP-2,3-diacylglucosamine hydrolase	-0.00820907	1	0.435789	0.00748258	-0.0551435	0.859587	0.0451485	0.826995	CDS
ABUW_1614	ppiB	peptidyl-prolyl cis-trans isomerase, cyclophil in type	-0.0651658	0.751517	-0.013302	0.963577	-0.143456	0.429573	0.23713	0.101966	CDS
ABUW_1615	glnS	glutaminyl-tRNA synthetase	0.264981	0.0880312	0.177539	0.283841	0.0623712	0.760714	0.0935067	0.554419	CDS
ABUW_1616		hypothetical protein	-0.0598279	0.938853	0.531048	0.0950132	0.473634	0.171356	0.122807	0.782647	CDS
ABUW_1617		glutamine amidotransferase	0.117164	0.523742	0.207841	0.237123	-0.013692	0.981169	-0.0661689	0.738446	CDS
ABUW_1618	eutC	ethanolamine ammonia-lyase, light chain	0.0188342	0.929542	-0.361221	0.0937594	0.821203	5.57e-06	0.36672	0.143874	CDS
ABUW_1619	eutB	ethanolamine ammonia-lyase, large subunit	-0.233498	0.391052	-0.191938	0.451329	0.124988	0.722813	-0.173794	0.577563	CDS
ABUW_1620	eat	ethanolamine permease	0.0465249	0.904799	0.10015	0.71154	0.224573	0.43368	-0.153997	0.648244	CDS
ABUW_1621	ald1	aldehyde dehydrogenase	0.543475	0.00741714	0.555589	0.0262363	0.673412	1.11e-06	0.406551	0.0943363	CDS
ABUW_1622		putative transcriptional regulator	0.436725	0.00460804	-0.045543	0.834293	0.136932	0.50255	0.00749728	0.977869	CDS
ABUW_1623		hydrolase, alpha/beta fold family	-0.00966256	0.970529	-0.118654	0.53463	-0.0948453	0.645279	0.333427	0.0158416	CDS
ABUW_1624		alcohol dehydrogenase, iron-containing	0.430878	0.0155307	0.730374	0.0069429	0.372245	0.0439275	0.51387	0.138303	CDS
ABUW_1625		putative helicase	-0.0773999	0.713982	0.212676	0.202381	-0.25641	0.119778	0.0750992	0.688593	CDS
ABUW_1626	hpcD	5-carboxymethyl-2-hydroxymuconate isomerase	-0.0729978	0.724917	-0.0603036	0.757715	-0.594204	0.000254932	-0.335456	0.0237123	CDS
ABUW_1627	thiM	hydroxyethylthiazole kinase	0.0960719	0.639637	0.173781	0.338276	-0.126881	0.558352	-0.0343688	0.84359	CDS
ABUW_1628		hypothetical protein	0.0620629	0.761896	0.0883393	0.651182	0.0479625	0.845716	0.0847776	0.66999	CDS
ABUW_1629		hypothetical protein	0.563313	0.144291	0.917268	0.127173	1.43817	0.000935734	1.26994	0.000606274	CDS
ABUW_1630	pepN	peptidase M1, alanyl aminopeptidase	-0.0945374	0.60345	-0.955879	1.58e-11	-0.112817	0.559767	-0.11341	0.42315	CDS
ABUW_1631		hypothetical protein	0.158143	0.644915	-0.0506411	0.955123	0.718683	0.00496318	0.833806	0.0024553	CDS
ABUW_1632		hypothetical protein	-0.0212365	0.992952	-0.409134	0.143252	0.206698	0.397948	0.702681	8.55e-05	CDS
ABUW_1633		hypothetical protein	0.136025	0.677087	-0.304407	0.387425	0.156546	0.572059	0.693922	0.000116146	CDS
ABUW_1634		hypothetical protein	0.077633	0.790546	-0.272063	0.456466	0.0201173	0.927249	0.593038	0.00426105	CDS
ABUW_1635		glutathione S-transferase	0.0182276	0.936313	-0.132602	0.725918	0.016917	0.936748	0.511898	0.0105055	CDS
ABUW_1636		short chain dehydrogenase	-0.106138	0.769306	-0.30199	0.254043	-0.171145	0.50685	0.36957	0.026729	CDS
ABUW_1637		oxidoreductase short-chain dehydrogenase/reduc tase family	-0.251715	0.310781	-0.626168	0.00168415	-0.16484	0.401041	0.31312	0.0344803	CDS
ABUW_1638		chorismate mutase	-0.231147	0.242988	-0.0693126	0.781962	-0.202123	0.326238	0.281554	0.0738074	CDS
ABUW_1639		transcriptional regulator, AsnC family	0.0924712	0.725572	0.330406	0.0823455	-0.0935695	0.737895	-0.0346052	0.863374	CDS
ABUW_1640		hypothetical protein	0.133976	0.932812	0.969219	0.0790759	-0.177529	0.939652	-1.23514	0.243201	CDS
ABUW_1641		hypothetical protein	0.221654	0.670937	0.683095	0.0985501	-0.585353	0.326729	-0.472046	0.382472	CDS
ABUW_1642		hypothetical protein	-0.323608	0.597342	0.100637	0.895235	-0.722062	0.229147	-0.433708	0.424619	CDS
ABUW_1643		hypothetical protein	-0.0579711	0.932768	0.129136	0.785025	-0.327269	0.485571	-0.409758	0.31399	CDS
ABUW_1644		hypothetical protein	0.101049	0.703459	0.196033	0.390385	-0.146032	0.645279	-0.104855	0.664644	CDS
ABUW_1645		transcriptional regulator, TetR family	-0.511563	0.0695724	-0.0501781	0.903479	-0.0885033	0.874306	-0.793408	0.00216965	CDS
ABUW_1646		TonB-dependent siderophore receptor	0.430396	0.00600008	0.529156	0.000704882	0.0348305	0.913198	-0.0437576	0.807323	CDS
ABUW_1647		hypothetical protein	-0.0633399	1	0.29718	0.767236	-0.328915	0.917051	0.116208	0.93724	CDS
ABUW_1648		mechanosensitive ion channel family protein	-0.0886091	0.699566	-0.12189	0.534046	-0.145092	0.494416	0.420218	0.00405376	CDS
ABUW_1649		hypothetical protein	0.410839	0.0471291	-0.0280132	0.924381	0.250425	0.493998	1.21845	1.11e-24	CDS
ABUW_1650		hypothetical protein	-0.22788	0.936313	0.604928	0.585925	0.0265054	1	-0.725051	0.728936	CDS
ABUW_1651		hypothetical protein	0.00314187	0.957501	-0.924172	0.00306281	0.924558	2.86e-06	1.18246	3.01e-08	CDS
ABUW_1652		hypothetical protein	0.400934	0.0158344	-0.219871	0.236614	0.638071	0.00164307	1.02965	1.11e-14	CDS
ABUW_1653		hypothetical protein	0.249322	0.300202	-0.117866	0.634803	0.539489	0.0100502	0.705286	9.21e-05	CDS
ABUW_1654		acetyltransferase, gnat family	0.0893195	0.717795	-0.198878	0.324004	0.181468	0.434967	0.210412	0.244626	CDS
ABUW_1655		TonB-dependent siderophore receptor	0.1147	0.66022	0.503997	0.00541187	-0.0208169	0.943828	-0.338784	0.101966	CDS
ABUW_1656		OmpW family protein	-0.188421	0.435102	0.457294	0.00495256	0.315348	0.137227	0.591826	2.07e-05	CDS
ABUW_1657		hypothetical protein	0.365089	0.313096	0.0318694	0.932548	1.18793	0.00442276	0.848072	0.00123323	CDS
ABUW_1658		hypothetical protein	0.500674	0.0976132	0.530071	0.0389752	1.1789	3.14e-06	1.09429	3.04e-06	CDS
ABUW_1659		hypothetical protein	0.136071	0.741271	-0.325142	0.540683	0.987784	0.0176467	1.33022	6.21e-09	CDS
ABUW_1660		ABC transporter, ATP-binding protein	0.720056	2e-06	1.41119	4.32e-06	0.188035	0.337005	-0.0890653	0.797262	CDS
ABUW_1661		universal stress protein family	-0.166205	0.340469	-0.739395	3.48e-07	-0.494603	0.000497577	-0.126894	0.569343	CDS
ABUW_1662		hypothetical protein	-0.719086	0.264441	-0.22615	0.728397	-0.475097	0.470432	-0.592607	0.336068	CDS
ABUW_1663		hypothetical protein	-1.44085	0.0596839	0.258784	0.565266	-0.459587	0.679483	-0.645562	0.335359	CDS
ABUW_1664		hypothetical protein	-0.420747	0.00909396	-0.378823	0.021148	0.00515611	0.952298	0.537453	0.00350376	CDS
ABUW_1665		hypothetical protein	1.30151	3.53e-05	1.90499	7.63e-08	-0.134866	0.869436	-0.0708116	0.905683	CDS
ABUW_1666	mgtA	magnesium-translocating P-type ATPase	0.474268	0.0039429	1.77913	1.91e-07	0.200075	0.329023	0.0917325	0.614474	CDS
ABUW_1668		benzoate transporter	-0.520072	0.001868	-0.0896837	0.661731	-0.699203	3.45e-05	-0.853013	1.15e-08	CDS
ABUW_1669		leucine-responsive transcriptional regulator, AsnC family	0.206452	0.367698	0.4037	0.0327244	0.495935	0.013196	0.216094	0.317162	CDS
ABUW_1670		lysine exporter protein	0.0769244	0.725572	0.0108939	0.951201	0.290941	0.117433	-0.220889	0.222161	CDS
ABUW_1671	tal	transaldolase	0.435304	0.0127626	-0.379012	0.0742122	0.867993	2.42e-05	0.960213	1.16e-11	CDS
ABUW_1672		transcriptional regulator, LysR family	0.0696649	0.803962	0.485655	0.0104139	0.178273	0.512098	0.227235	0.294242	CDS
ABUW_1673	aceI	chlorhexidine efflux PACE transporter AceI	4.85459	2.1e-144	2.01006	0.408604	8.88992	2.08e-206	7.28127	7.7e-36	CDS
ABUW_1674		acetyl-CoA acyltransferase	-0.0325778	0.865988	-0.138406	0.437639	-0.0403673	0.846854	0.174973	0.243146	CDS
ABUW_1675		short-chain dehydrogenase/reductase	0.00990637	0.946828	0.513151	0.000422066	0.142917	0.546997	0.692308	0.000265655	CDS
ABUW_1676		MaoC domain protein dehydratase	0.0319056	0.87428	0.454068	0.00246888	-0.0246915	0.955945	0.430243	0.00234655	CDS
ABUW_1677		beta-lactamase	0.0361036	0.8721	0.179604	0.296687	0.0939684	0.637739	0.4006	0.0022729	CDS
ABUW_1678		transcriptional regulator, TetR family	2.55616	5.07e-23	2.3419	1.42e-33	1.24568	4.52e-17	1.1292	5.11e-09	CDS
ABUW_1679	smvA	methyl viologen resistance protein	3.56043	2.57e-76	3.54231	4.85e-53	0.95744	2.05e-07	0.959435	0.000130322	CDS
ABUW_1680	dnaX	DNA polymerase III subunit tau	0.668858	7.59e-05	1.07546	4.67e-09	-0.262985	0.103865	-0.11628	0.452291	CDS
ABUW_1681		hypothetical protein	1.00776	0.266005	1.7622	0.00143181	0.6054	0.652613	0.153321	0.990423	CDS
ABUW_1682	deb2	phospholipase C, phosphocholine-specific	-0.0522389	0.808317	0.254607	0.167327	0.22518	0.287316	-0.434014	0.0105055	CDS
ABUW_1683		thioesterase family protein	0.0279421	0.901218	0.00224334	0.991897	0.0800335	0.715292	0.365878	0.0118011	CDS
ABUW_1684		iron-containing alcohol dehydrogenase	-0.0961277	0.632326	0.160552	0.353523	-0.066538	0.797076	0.587688	1.87e-06	CDS
ABUW_1685		hypothetical protein	-0.322625	0.0471291	-0.251707	0.135665	0.206876	0.224018	0.550509	9.06e-06	CDS
ABUW_1686		protein tyrosine phosphatase	0.105127	0.587848	0.370892	0.0203736	-0.0455387	0.859587	-0.389609	0.0141039	CDS
ABUW_1687	murB	UDP-N-acetylenolpyruvoylglucosamine reductase	-0.131419	0.476294	0.0635329	0.757454	-0.423711	0.00523729	-0.369879	0.00697678	CDS
ABUW_1688		hypothetical protein	-0.0427523	0.852792	0.0943916	0.625814	-0.170862	0.354786	0.059689	0.75105	CDS
ABUW_1689		lysophospholipase	-0.0250158	0.917884	-0.414021	0.00855893	-0.054288	0.809368	0.146601	0.344621	CDS
ABUW_1690		Glutamate synthase (NADPH)	0.138625	0.412618	0.393725	0.0101967	0.104369	0.559767	0.56051	5.74e-06	CDS
ABUW_1691		PepSY-associated TM helix domain- containing p rotein	-0.0043118	1	0.435866	0.0136493	-0.195012	0.400053	-0.151685	0.732979	CDS
ABUW_1692		transcriptional regulator, TetR family	-0.203394	0.243011	-0.757473	7.27e-07	-0.696651	3.8e-06	-0.420888	0.00236161	CDS
ABUW_1693		heme oxygenase-like protein	-0.388898	0.182257	-0.165618	0.440528	-0.636522	0.000305149	-0.200143	0.301918	CDS
ABUW_1694		metabolite transporter, MFS superfamily	-0.241988	0.217532	-0.177166	0.369256	-0.0259336	0.920149	-0.451177	0.00522631	CDS
ABUW_1695		hypothetical protein	0.144246	0.432414	-0.733625	7.88e-07	0.457556	0.00179729	0.120113	0.483577	CDS
ABUW_1696	accC	acetyl-CoA carboxylase, biotin carboxylase	-0.24201	0.528313	-0.796407	0.0105632	-0.580568	0.0222088	0.0637776	0.87218	CDS
ABUW_1697	accB	acetyl-CoA carboxylase, biotin carboxyl carrie r protein	-0.126471	0.725337	-0.896718	0.0010128	-0.393857	0.099714	0.10208	0.73182	CDS
ABUW_1698	aroQ	3-dehydroquinate dehydratase, type II	-0.279852	0.0809753	-1.25209	2.57e-17	-0.0326493	0.86821	-0.200802	0.166476	CDS
ABUW_1699	umuC	DNA repair protein UmuC	-0.561527	0.00368206	-0.0982213	0.663003	-0.238765	0.247662	-0.200155	0.307772	CDS
ABUW_1701		putative nitrate transport protein	-0.291539	0.37968	0.305242	0.191205	0.00518878	0.997299	-0.241328	0.447249	CDS
ABUW_1702	nasT	response regulator protein	0.102224	0.896677	0.986498	0.00162211	0.68735	0.0781359	0.0504101	0.929585	CDS
ABUW_1703		hypothetical protein	-1.25958	0.325484	-0.186291	0.931854	0.304429	0.846755	0.336932	0.765298	CDS
ABUW_1704	nirB	nitrite reductase [NAD(P)H], large subunit	-0.0565954	0.864722	-0.0726487	0.777706	0.181407	0.54378	-0.0697255	0.844667	CDS
ABUW_1705		FAD-dependent pyridine nucleotide- disulfide o xidoreductase	-0.0450414	0.902964	0.128025	0.618003	0.189617	0.509267	0.114024	0.681492	CDS
ABUW_1706	nasA	molybdopterin oxidoreductase	-0.133139	0.542748	-0.0397249	0.876525	0.358776	0.0342725	0.0254221	0.898976	CDS
ABUW_1707	mobA	molybdopterin-guanine dinucleotide synthase	-0.323811	0.192921	-0.671891	0.00150288	0.258957	0.361363	-0.0476132	0.841331	CDS
ABUW_1708		molybdopterin oxidoreductase	-0.183089	0.342308	0.237208	0.172428	0.0735761	0.758425	0.22678	0.147256	CDS
ABUW_1709	moaA	molybdenum cofactor biosynthesis protein A	0.318888	0.0453341	-0.546782	0.000410563	0.653018	4e-06	0.203443	0.169267	CDS
ABUW_1710		thiamine S/molybdopterin converting factor sub unit 1	0.277746	0.121535	-0.329469	0.0603173	0.285762	0.117848	0.37543	0.0155149	CDS
ABUW_1711	moaE	molybdopterin converting factor, subunit 2	0.265625	0.110234	-0.06498	0.752536	0.145553	0.445299	0.333871	0.0166656	CDS
ABUW_1712	moaCB	molybdenum cofactor biosynthesis protein C	0.500105	0.000524138	-0.0673289	0.75282	0.193657	0.259618	0.321762	0.016221	CDS
ABUW_1713		molybdopterin biosynthesis protein	0.262969	0.103475	-0.441547	0.00484099	0.13465	0.489719	0.156266	0.307709	CDS
ABUW_1714		transcriptional regulator, HxlR family	0.180262	0.299491	-0.273054	0.108072	0.466254	0.00135382	0.253623	0.0727715	CDS
ABUW_1715		transcriptional regulator, GntR family	0.0368926	0.900505	-0.0727055	0.722369	0.0623835	0.810501	0.143046	0.404012	CDS
ABUW_1716		hypothetical protein	0.198121	0.481029	0.690013	0.000523927	-0.0790878	0.884824	-0.0169745	0.965738	CDS
ABUW_1717		DsrC family protein	0.314606	0.127029	0.427356	0.0219322	0.159263	0.525945	-0.120904	0.614825	CDS
ABUW_1718		hypothetical protein	0.178753	0.485864	0.631198	0.00713818	0.0315367	0.957919	-0.233738	0.344662	CDS
ABUW_1719		hypothetical protein	0.319052	0.120755	0.365585	0.106765	-0.0450076	0.869436	-0.215014	0.296329	CDS
ABUW_1720	tusD	sulfur relay protein TusD/DsrE	0.477277	0.00368206	-0.0686926	0.823319	0.853557	1.86e-06	0.4894	0.00507651	CDS
ABUW_1721		UDP-glucose 4-epimerase	0.290227	0.0965773	-0.192762	0.366792	0.585804	0.000898038	0.348967	0.0541632	CDS
ABUW_1722	fumC	fumarate hydratase, class II	0.301613	0.0517233	0.273215	0.0762572	0.275717	0.113191	0.56984	6.16e-05	CDS
ABUW_1723		hypothetical protein	0.467301	0.0201267	0.267374	0.25514	0.875455	0.00147414	1.20091	2.02e-18	CDS
ABUW_1724		hypothetical protein	-0.600717	0.000286054	-0.785549	7.44e-06	-0.200988	0.300883	-0.355791	0.0255927	CDS
ABUW_1725		hypothetical protein	0.0806265	0.695125	0.387208	0.169591	-0.0965528	0.678313	-0.590803	6.79e-05	CDS
ABUW_1726		D-amino acid dehydrogenase 3 small subunit	-0.46849	0.0825487	-0.805435	0.00067965	0.56935	0.00101373	0.477619	0.0220908	CDS
ABUW_1727		hypothetical protein	-0.0721309	0.769938	0.24296	0.157162	-0.131637	0.536109	0.0794888	0.677971	CDS
ABUW_1728	ispF	2-C-methyl-D-erythritol 2,4-cyclodiphosphate s ynthase	-0.0289262	0.910921	-0.144814	0.450873	0.158266	0.420617	0.355143	0.0161705	CDS
ABUW_1729		hypothetical protein	0.0490183	0.844893	0.616816	0.000218685	0.14258	0.540836	-0.0810744	0.729725	CDS
ABUW_1730	argF	ornithine carbamoyltransferase	-0.557208	5.56e-05	-0.324197	0.0425334	-0.278568	0.0672824	-0.596298	9.72e-07	CDS
ABUW_1731		transcriptional regulator, TetR family	0.404955	0.0108031	0.703116	0.000102756	0.240309	0.169565	-0.0138531	0.970907	CDS
ABUW_1732	ntrC	nitrogen metabolism transcriptional regulator, NtrC, Fis Family	0.0131029	0.952717	-0.40378	0.00839569	0.04045	0.845547	0.334073	0.00926987	CDS
ABUW_1733	ntrB	signal transduction histidine kinase, nitrogen specific, NtrB	0.0959876	0.594746	-0.47985	0.00196124	0.458046	0.00164307	0.000657081	0.984271	CDS
ABUW_1734		hypothetical protein	0.0699562	0.725337	0.559575	0.000151302	-0.184023	0.27	-0.316344	0.0154153	CDS
ABUW_1735	pyrH	Uridylate kinase	-0.1657	0.32925	0.306272	0.0540367	-0.407381	0.0048308	-0.282585	0.0321952	CDS
ABUW_1736	frr	ribosome recycling factor	0.0683349	0.73405	0.433722	0.00466068	-0.473769	0.000932881	-0.0400811	0.80556	CDS
ABUW_1737	uppS	undecaprenyl diphosphate synthase	0.255271	0.117321	0.600249	5.29e-05	-0.27709	0.0729395	-0.228845	0.0931287	CDS
ABUW_1738	cdsA	phosphatidate cytidylyltransferase	0.00862263	0.994035	0.156912	0.379086	-0.363509	0.013334	-0.554638	8.97e-06	CDS
ABUW_1739	dxr	1-deoxy-D-xylulose 5-phosphate reductoisomeras e	-0.0450139	0.795763	-0.193021	0.260537	-0.163945	0.336449	-0.339109	0.00971233	CDS
ABUW_1740	rseP	membrane-associated Zn-dependent protease	-0.155449	0.343022	-0.505148	0.000721375	-0.146442	0.379469	-0.183511	0.205636	CDS
ABUW_1741	bamA	outer membrane protein assembly complex BamA	-0.205087	0.211479	-0.563091	0.00011638	-0.0676547	0.747595	0.134934	0.355041	CDS
ABUW_1742	skp	outer membrane protein	-0.190518	0.258677	-0.69194	1.96e-06	0.0305338	0.887906	0.238363	0.0799796	CDS
ABUW_1743	lpxD	UDP-3-O-(3-hydroxymyristoyl) glucosamine N-acy ltransferase	-0.0833196	0.646615	-0.520732	0.000511655	-0.109968	0.553109	-0.152749	0.299016	CDS
ABUW_1744	fabZ	beta-hydroxyacyl-(acyl-carrier-protein) dehydr atase	-0.00814443	0.970529	-0.547987	0.000231629	-0.0744012	0.69592	-0.240139	0.0739335	CDS
ABUW_1745	lpxA	acyl-(acyl-carrier-protein)--UDP-N-acetylgluco samine O-acyltransferase	-0.0682706	0.732186	-0.470807	0.00186645	-0.0106891	0.964625	-0.319274	0.0139849	CDS
ABUW_1746		hypothetical protein	-0.0869405	0.673922	-0.196969	0.257291	-0.121345	0.541806	0.263472	0.0540775	CDS
ABUW_1747	recX	regulatory protein RecX	-0.449684	0.0155139	-0.0312052	0.890596	-0.200787	0.356286	-0.615326	0.000210725	CDS
ABUW_1748	recA	DNA strand exchange and recombination protein RecA	-0.254021	0.102538	-0.500632	0.000703318	-0.219382	0.160555	-0.135085	0.344662	CDS
ABUW_1749	hslR	heat shock protein 15	-0.0557179	0.775568	-0.828525	2.16e-08	-0.0248345	0.908113	-0.38901	0.00290392	CDS
ABUW_1750		HAD-superfamily hydrolase	0.122604	0.509989	-0.245241	0.165384	0.0464241	0.856112	-0.0537644	0.792479	CDS
ABUW_1751		putative prophage protein	0.133358	0.487553	0.0824814	0.688396	0.147006	0.472452	0.0829969	0.661914	CDS
ABUW_1752		hypothetical protein	-0.1124	0.554012	-0.793148	3.7e-07	0.377972	0.0242491	-0.0748287	0.737571	CDS
ABUW_1753		hypothetical protein	0.490066	0.0069093	-0.36502	0.0368437	1.17767	5.31e-15	0.892419	3.89e-13	CDS
ABUW_1754		acetyltransferase gnat family	0.305392	0.251488	-0.033255	0.917549	0.430836	0.0101544	0.370692	0.0668536	CDS
ABUW_1755		transcriptional regulator, AsnC family	0.266252	0.328411	0.560606	0.00705967	0.0917691	0.835401	-0.0653096	0.803807	CDS
ABUW_1756	kynU	kynureninase	0.429382	0.0260789	0.888965	1.09e-07	0.0656129	0.849836	-0.195657	0.346036	CDS
ABUW_1757		proline-specific permease ProY	0.255835	0.268157	0.509596	0.00601484	0.318312	0.161522	-0.0723216	0.804724	CDS
ABUW_1758		hypothetical protein	-0.207018	0.394384	0.402818	0.0339528	0.0479812	0.869436	-0.266286	0.220894	CDS
ABUW_1759		extracellular serine protease	0.466396	0.000881096	0.060135	0.753461	0.444268	0.00207886	0.354963	0.00522631	CDS
ABUW_1760		sulfate permease	0.796474	1.62e-07	2.57659	9.42e-54	-0.048674	0.869436	-0.413001	0.0152529	CDS
ABUW_1761		DUF159 family protein	0.764011	0.00064407	0.247757	0.280839	1.18132	3.61e-11	1.01443	1.57e-10	CDS
ABUW_1762	gdhB2	quinoprotein glucose dehydrogenase-B	0.312662	0.0719829	0.560884	0.0001079	0.68023	2.47e-07	0.756549	4.58e-10	CDS
ABUW_1763		UspA domain protein	0.203185	0.316195	-0.385848	0.148906	0.773975	2.93e-05	0.320159	0.124604	CDS
ABUW_1764		GGDEF family protein	0.0541455	0.746136	-0.162475	0.387191	0.283069	0.0573192	0.128982	0.472769	CDS
ABUW_1766		putative transposase (ISN1)	0.117774	0.615113	0.322878	0.0766542	0.00598098	1	-0.219715	0.243977	CDS
ABUW_1767		hypothetical protein	-0.14408	0.542515	-0.544432	0.000954375	0.362207	0.027976	-0.0404633	0.87418	CDS
ABUW_1768		transcriptional regulator, MarR-family	-0.332959	0.053142	-0.960794	8.13e-10	0.182775	0.353521	0.177454	0.338863	CDS
ABUW_1769		hypothetical protein	-0.481563	0.291089	0.224643	0.550245	-0.569352	0.136656	-0.442255	0.289776	CDS
ABUW_1770	fruA	PTS system fructose-specific EIIBC component	-0.236029	0.145349	-0.745817	4.85e-07	-0.38161	0.0111654	-0.344171	0.0101857	CDS
ABUW_1771	pfkB	1-phosphofructokinase	-0.0894099	0.641513	-0.711666	4.52e-06	-0.221167	0.213788	-0.0403678	0.853359	CDS
ABUW_1772	fruB	multiphosphoryl transfer protein	-0.159949	0.340074	-0.694377	1.98e-06	-0.248842	0.11303	-0.167925	0.243146	CDS
ABUW_1773		alpha/beta hydrolase	-0.185608	0.366172	-0.387612	0.16902	-0.023461	0.936748	-0.278484	0.119045	CDS
ABUW_1774		hypothetical protein	-0.286729	0.136402	-0.104222	0.633516	-0.00180902	0.99549	-0.23681	0.207044	CDS
ABUW_1775		hypothetical protein	0.0245595	0.914146	-1.14809	8.75e-16	0.592457	1.38e-05	0.618919	3.22e-07	CDS
ABUW_1776		glycolate/propanediol utilization protein	0.303641	0.0515537	-0.668707	5.77e-06	0.504919	0.000345216	0.216827	0.117632	CDS
ABUW_1777	brnQ	branched-chain amino acid transport system II carrier protein	0.0192734	0.949078	0.543201	0.000262992	-0.274803	0.0686261	-0.334065	0.00899031	CDS
ABUW_1778	map2	methionine aminopeptidase, type I	0.0610061	0.752441	0.163714	0.356275	-0.0247174	0.915472	0.0574463	0.753687	CDS
ABUW_1779		transcriptional regulator, LysR family	0.154313	0.368985	0.0499811	0.802344	0.170472	0.336307	0.136002	0.387803	CDS
ABUW_1780		hypothetical protein	0.152948	0.470464	0.538443	0.00108795	0.30085	0.106747	-0.253361	0.299056	CDS
ABUW_1781		glutaredoxin-related protein	0.140774	0.42715	0.152776	0.397722	0.168488	0.337005	-0.121484	0.429472	CDS
ABUW_1782	argD	acetylornithine aminotransferase	-0.195777	0.252312	0.325474	0.0455968	-0.301683	0.065751	-0.25759	0.0737312	CDS
ABUW_1783		CBS domain containing protein	-0.018487	0.985486	-0.117499	0.540802	-0.375119	0.0128585	0.347181	0.0467737	CDS
ABUW_1784		hypothetical protein	0.19683	0.29121	0.363893	0.0172083	0.306603	0.0418899	0.313896	0.164091	CDS
ABUW_1785		hypothetical protein	-0.213517	0.654773	-0.271772	0.580909	0.225308	0.652582	-0.346724	0.408173	CDS
ABUW_1786		hypothetical protein	0.30581	0.0459068	0.160463	0.344198	0.728428	0.00010791	0.281347	0.0593237	CDS
ABUW_1787		hypothetical protein	0.398097	0.171393	0.302927	0.455049	1.08566	8.64e-05	0.909446	0.00463511	CDS
ABUW_1788		hypothetical protein	0.597026	0.00321726	0.670646	4.78e-06	0.726492	1.57e-07	0.516154	0.0120253	CDS
ABUW_1789	ftsY	signal recognition particle-docking protein Ft sY	0.543693	6.74e-05	0.724084	4.51e-07	0.276513	0.0630496	0.150662	0.309123	CDS
ABUW_1790		nitroreductase family protein	0.204927	0.429763	0.339974	0.253894	0.63811	0.0106255	0.80838	0.00103951	CDS
ABUW_1791		hypothetical protein	0.399712	0.0646278	0.786381	1.2e-05	0.0152432	0.972532	-0.274853	0.263136	CDS
ABUW_1792		hypothetical protein	-0.249633	0.35417	0.0740855	0.888286	-1.73789	8.65e-21	-0.5349	0.00535002	CDS
ABUW_1793	ybgT	cyd operon protein YbgT	-0.230301	0.550538	0.172438	0.764377	-2.03743	3.5e-12	-0.379506	0.207898	CDS
ABUW_1794	cydB	cytochrome D ubiquinol oxidase, subunit II	-0.33732	0.278434	0.0150265	1	-1.93871	1.67e-21	-0.515133	0.00670746	CDS
ABUW_1795	cydA	cytochrome D ubiquinol oxidase subunit I	-0.336606	0.233155	-0.0137998	0.951201	-1.81968	7.33e-30	-0.673193	1.78e-05	CDS
ABUW_1796		hypothetical protein	-0.415958	0.0918291	0.118531	0.564495	-1.37393	2.26e-21	-0.86447	4.68e-11	CDS
ABUW_1797		hypothetical protein	-0.134983	0.553893	0.479074	0.00799734	-0.17008	0.475123	-0.388782	0.0341522	CDS
ABUW_1798		iron-sulfur cluster-binding protein, Rieske fa mily	-0.125932	0.506701	0.157726	0.400102	-0.340465	0.043635	-0.468463	0.00108998	CDS
ABUW_1799		sugar kinase, ribokinase family	-0.126693	0.469854	0.0676209	0.728397	-0.130789	0.470432	-0.378996	0.00410656	CDS
ABUW_1800		ferrichrome-iron receptor	0.277348	0.113984	0.630066	4.16e-05	-0.108853	0.576768	-0.529493	0.000144088	CDS
ABUW_1801		hypothetical protein	-0.0635347	0.863845	-0.790356	0.00083944	0.351862	0.200296	-0.045082	0.899284	CDS
ABUW_1802		peptidase M16 domain protein	0.018983	0.93624	-0.753569	1.94e-07	0.350789	0.0157138	0.0194411	0.913716	CDS
ABUW_1803		phospholipase	-0.135555	0.436146	-0.487378	0.00138336	0.116446	0.526072	0.0775707	0.662668	CDS
ABUW_1804		K+ uptake system component	-0.0516763	0.828728	-0.695417	4.72e-06	-0.163542	0.386794	-0.0822543	0.630766	CDS
ABUW_1805		K+ uptake system component	0.0523067	0.790546	-0.51048	0.00108286	0.217624	0.195389	0.142975	0.380301	CDS
ABUW_1806	ilvA1	threonine dehydratase	-0.131579	0.4682	-0.245786	0.135914	-0.265836	0.0941781	-0.00691315	0.980647	CDS
ABUW_1807	rpiA	ribose 5-phosphate isomerase	0.176571	0.53632	-0.0548457	0.837591	0.00635388	0.996739	-0.118465	0.714773	CDS
ABUW_1808		hypothetical protein	0.184954	0.327293	0.242203	0.159332	-0.0574034	0.830419	-0.169932	0.335493	CDS
ABUW_1809		hypothetical protein	-0.0064907	0.982563	-0.146011	0.441238	0.299429	0.0627743	0.141465	0.361937	CDS
ABUW_1810		hypothetical protein	-0.566805	0.137059	-0.275338	0.441771	0.306167	0.424942	0.205982	0.591341	CDS
ABUW_1811	argC	N-acetyl-gamma-glutamyl-phosphate reductase	-0.0637385	0.754976	-0.0853762	0.679252	-0.0349296	0.894144	-0.0870179	0.578406	CDS
ABUW_1812		hypothetical protein	0.121044	0.485469	0.192837	0.244868	0.113508	0.532013	0.0269397	0.90168	CDS
ABUW_1813	clpS	ATP-dependent Clp protease adaptor protein	0.17472	0.297369	0.00788705	0.963577	0.297859	0.0489541	0.280435	0.0353176	CDS
ABUW_1814	clpA	ATP-dependent Clp protease ATP-binding subunit	0.22355	0.14428	0.11433	0.514338	0.450598	0.000909164	0.53677	6.53e-06	CDS
ABUW_1815		hypothetical protein	0.196898	0.44118	0.309681	0.0641193	0.596569	0.000157801	0.326911	0.102678	CDS
ABUW_1816	aro1	3-deoxy-7-phosphoheptulonate synthase	0.513589	0.0500338	-0.941434	7.65e-11	0.283458	0.0631138	-0.0842338	0.589045	CDS
ABUW_1817		putative peroxidase	-0.182124	0.341116	-0.313701	0.108694	0.411037	0.0101732	-0.00608553	0.976373	CDS
ABUW_1818		transcriptional regulator, PadR family	0.134673	0.530668	0.145176	0.561272	0.539845	0.00332362	0.182394	0.354029	CDS
ABUW_1819		FAD/FMN-binding/pyridine nucleotide- disulfide oxidoreductase family protein	-0.398339	0.0142176	-0.114194	0.535955	-0.372938	0.0268658	0.26549	0.220112	CDS
ABUW_1820		NADH:flavin oxidoreductase/nadh oxidase	-0.251046	0.290551	-0.132229	0.562881	-0.0232627	0.985721	0.181543	0.389059	CDS
ABUW_1821		hypothetical protein	-0.420189	0.0158151	-0.196113	0.30097	0.111218	0.653617	-0.0390265	0.879512	CDS
ABUW_1822		alpha/beta hydrolase	-0.377437	0.0227114	-0.293123	0.0874373	-0.0155366	0.982058	0.0826446	0.636433	CDS
ABUW_1823		hypothetical protein	-0.51531	0.0968053	-0.244425	0.267598	0.010783	1	-0.391815	0.0641964	CDS
ABUW_1824		hypothetical protein	-0.190273	0.244315	-0.664358	4.83e-06	-0.00483613	0.984601	-0.0218253	0.872502	CDS
ABUW_1825	pyrG	CTP synthase	-0.0218274	0.917396	-0.0227775	0.935743	-0.189677	0.241505	-0.323252	0.0104845	CDS
ABUW_1826	kdsA	2-dehydro-3-deoxyphosphooctonate aldolase	-0.137742	0.420427	-0.39613	0.0100519	-0.358972	0.0132244	-0.320889	0.0121378	CDS
ABUW_1827	eno	phosphopyruvate hydratase (enolase)	-0.299432	0.0472448	-0.83774	2.53e-08	-0.525833	0.000704573	-0.308171	0.015649	CDS
ABUW_1828		hypothetical protein	0.11136	0.639637	-0.126152	0.542664	0.42045	0.0131799	0.536396	0.000181025	CDS
ABUW_1829		septum formation initiator	0.1445	0.411955	0.226297	0.172087	0.359268	0.0168373	0.0964633	0.618156	CDS
ABUW_1830	ispD	2-C-methyl-D-erythritol 4-phosphate cytidylylt ransferase	0.241784	0.165303	0.423272	0.0109163	0.0889186	0.686318	-0.144952	0.369863	CDS
ABUW_1831	pcaI	3-oxoadipate CoA-transferase subunit A	1.45945	2.21e-21	0.198438	0.397591	1.36511	3.93e-16	0.731769	7.61e-06	CDS
ABUW_1832	pcaJ	3-oxoadipate CoA-transferase subunit B	1.46595	1.49e-11	0.351104	0.0843499	1.42943	1.73e-17	0.771318	4.65e-06	CDS
ABUW_1833	pcaF	beta-ketoadipyl CoA thiolase	1.41257	4.24e-16	0.072336	0.747551	1.2715	7.9e-15	0.755976	1.78e-06	CDS
ABUW_1834	pcaB	3-carboxy-cis,cis-muconate cycloisomerase	1.29083	4.7e-10	0.222035	0.29526	1.31536	1.09e-12	0.756153	7.69e-06	CDS
ABUW_1835	pcaD	3-oxoadipate enol-lactonase	0.971638	3.67e-08	-0.420348	0.101551	1.03559	2.64e-08	0.492742	0.00944142	CDS
ABUW_1836	pcaK	4-hydroxybenzoate transporter	0.888542	0.000125109	-0.481135	0.0155571	1.08641	1.17e-09	0.375443	0.0976633	CDS
ABUW_1837	pcaC	4-carboxymuconolactone decarboxylase	0.67045	0.0073648	-0.451812	0.0977238	1.03127	1.58e-05	0.546123	0.0271766	CDS
ABUW_1838	pcaH	protocatechuate 3,4-dioxygenase, beta subunit	0.367223	0.11673	-0.712611	0.000816891	0.870128	1.22e-05	0.365984	0.0772835	CDS
ABUW_1839	pcaG	protocatechuate 3,4-dioxygenase, alpha subunit	0.503065	0.0445689	-0.634845	0.00643651	1.17414	2.84e-09	0.733681	0.00016132	CDS
ABUW_1840	aroD	3-dehydroquinate dehydratase, type I	0.471839	0.0514126	-0.76225	0.000933567	1.1756	6.62e-09	0.501501	0.0194476	CDS
ABUW_1841	quiC	3-dehydroshikimate dehydratase	0.155068	0.440072	-0.735072	1.82e-05	1.00344	3.11e-11	0.714791	4.7e-07	CDS
ABUW_1842	quiX	porin B	0.229994	0.299095	-1.00457	3.8e-08	0.902951	1.01e-07	0.424475	0.0117212	CDS
ABUW_1843	quiA	quinate/shikimate dehydrogenase	0.106462	0.608211	-0.252895	0.141328	0.935512	5.85e-11	0.568354	1.78e-05	CDS
ABUW_1844		hypothetical protein	-0.429031	0.0573331	-0.570994	0.000159236	-0.724698	9.41e-07	-0.0121238	0.945066	CDS
ABUW_1845		hypothetical protein	-0.35684	0.156955	0.0890691	0.750792	-0.0252982	0.965204	-0.270544	0.294864	CDS
ABUW_1846		hypothetical protein	-0.0953516	0.727647	-0.0133585	0.981688	0.254909	0.250418	0.0193991	0.929585	CDS
ABUW_1847		metallo-beta-lactamase family protein	0.0384208	0.833658	-0.293771	0.100399	0.561825	0.00159881	0.580367	0.0243528	CDS
ABUW_1848	pcaU	pca operon regulatory protein	0.146643	0.608471	0.181296	0.387425	0.122943	0.653225	-0.0339591	0.951883	CDS
ABUW_1849		transcriptional regulator, LysR family	-0.461368	0.0597444	-0.530955	0.00829245	-0.278543	0.260477	-0.198858	0.413133	CDS
ABUW_1850		acyl-CoA dehydrogenase domain protein	0.0798114	0.727674	-0.576835	0.000398797	0.699436	3.94e-06	0.35019	0.0181145	CDS
ABUW_1851		aminoglycoside phosphotransferase	-0.134426	0.476294	-0.63291	5.12e-05	0.264357	0.13334	0.347678	0.015947	CDS
ABUW_1852		phosphoglycerate mutase	-0.141077	0.500376	-0.65598	7.76e-05	0.217509	0.296201	0.329335	0.0416579	CDS
ABUW_1853		short-chain dehydrogenase/reductase SDR	-0.177975	0.373921	-0.696278	1.77e-05	0.255014	0.171356	0.354799	0.0209335	CDS
ABUW_1854	benP1	benzoate transport porin BenP	-0.198166	0.488689	-0.363961	0.113079	0.416588	0.061625	-0.117656	0.686337	CDS
ABUW_1855		general substrate transporter:Major facilitato r superfamily	-0.33154	0.266734	0.160455	0.565266	0.0231115	0.949836	-0.305397	0.453365	CDS
ABUW_1856		transcriptional regulator, MarR-family	0.248155	0.16177	-0.0152914	0.938255	-0.223435	0.205447	-0.535475	0.000121025	CDS
ABUW_1857		Glu-tRNA amidotransferase	-0.596893	0.224918	0.136582	0.751421	0.291581	0.6766	-0.280655	0.598171	CDS
ABUW_1858		acyl-CoA dehydrogenase	-0.588993	0.130411	-0.133787	0.757715	0.143771	0.84062	-0.0140251	0.969048	CDS
ABUW_1859		hypothetical protein	-0.709352	0.326197	0.0722938	0.992786	0.852351	0.287822	0.638435	0.570171	CDS
ABUW_1860		hypothetical protein	-0.306744	0.65609	-0.166023	0.804639	0.278	0.726399	0.387807	0.533522	CDS
ABUW_1861		ring hydroxylating dioxygenase, Rieske	-0.448875	0.139	-0.643057	0.010352	-0.013143	1	-0.0478131	0.997469	CDS
ABUW_1862		aromatic-ring-hydroxylating dioxygenase beta s ubunit	-0.467106	0.439326	-0.341039	0.523716	0.127636	0.916278	0.153248	0.842773	CDS
ABUW_1863		short-chain dehydrogenase/reductase	-0.364873	0.318107	-0.428704	0.161627	0.124382	0.859358	0.230105	0.498424	CDS
ABUW_1864		2Fe-2S iron-sulfur cluster binding domain prot ein	-0.740281	0.0103668	-0.617045	0.0167781	-0.0153563	0.985721	-0.064354	0.852282	CDS
ABUW_1865		P-hydroxyphenylacetate hydroxylase C1:reductas e component	-0.541216	0.0409525	-0.654827	0.0069429	0.245998	0.411427	0.176673	0.486094	CDS
ABUW_1866	feaR	transcriptional regulator, AraC family	-0.365485	0.307572	-1.27778	1.51e-09	-0.278655	0.229712	-0.40901	0.227902	CDS
ABUW_1867	tynA	copper amine oxidase	-0.0475495	0.864944	-0.175809	0.443718	0.0503787	0.902037	-0.128258	0.61022	CDS
ABUW_1868		hypothetical protein	-0.932135	0.0751478	0.148935	0.679252	0.077766	0.894064	0.0497551	0.913117	CDS
ABUW_1869	feaB	phenylacetaldehyde dehydrogenase	-0.129875	0.60614	-0.077124	0.754781	0.144374	0.613718	0.097336	0.722679	CDS
ABUW_1870		peptidase S45, penicillin amidase	-0.450348	0.0313397	0.105886	0.669411	0.168355	0.532013	-0.202528	0.354609	CDS
ABUW_1871	pcaD	3-oxoadipate enol-lactonase	-0.34009	0.164068	-0.131402	0.59131	0.244027	0.361054	-0.0530578	0.875184	CDS
ABUW_1872	pcaF2	beta-ketoadipyl CoA thiolase	0.0857823	0.777505	-0.123138	0.676874	0.460957	0.0528603	0.0878166	0.810429	CDS
ABUW_1873	pcaJ2	3-oxoadipate CoA-transferase subunit B	0.748486	0.00641876	0.372689	0.418389	0.284818	0.491953	0.682358	0.0111466	CDS
ABUW_1874	pcaI2	3-oxoadipate CoA-transferase subunit A	0.562677	0.0252226	0.272138	0.339154	0.622743	0.0135821	0.352761	0.175517	CDS
ABUW_1875	catA	catechol 1,2-dioxygenase	0.45344	0.0119076	-0.159127	0.430966	0.621338	0.000414257	0.516784	0.0011085	CDS
ABUW_1876	catC	muconolactone delta-isomerase	0.476839	0.454133	0.222982	0.601178	0.959838	0.00536224	0.287806	0.552308	CDS
ABUW_1877	catB	muconate cycloisomerase	0.0119237	0.957501	-0.194212	0.484468	0.441223	0.050612	0.0780624	0.843757	CDS
ABUW_1878	catR	ben operon transcriptional regulator BenM	0.0937304	0.649502	-0.557062	0.0135028	0.388495	0.0183549	-0.00827723	0.967076	CDS
ABUW_1879		hypothetical protein	0.923654	5.85e-11	-0.574565	0.000528206	1.89523	1.85e-33	0.172535	0.317373	CDS
ABUW_1880		transcriptional regulator, GntR family	0.195791	0.289422	-0.627158	5.33e-05	0.424563	0.0055902	-0.0283255	0.876153	CDS
ABUW_1881		dihydroxy-acid dehydratase	-0.550952	0.0525851	-0.0269538	0.988757	0.0866873	0.82169	-0.0989402	0.795882	CDS
ABUW_1883		hypothetical protein	-0.481606	0.270443	0.0827259	0.861296	-0.200384	0.749897	0.0938429	0.852282	CDS
ABUW_1884		NADP-dependent fatty aldehyde dehydrogenase	-0.18196	0.586517	0.223966	0.441763	0.149916	0.712705	0.174802	0.579536	CDS
ABUW_1885		hypothetical protein	-0.19336	0.39811	0.067562	0.747551	0.433191	0.0162877	0.425068	0.0080113	CDS
ABUW_1886	cpo	alpha/beta hydrolase	0.154898	0.65829	0.0440353	0.888547	0.760435	0.00622346	1.00177	0.000501203	CDS
ABUW_1887		oxidoreductase FMN-binding	0.198363	0.39518	0.326275	0.0601672	0.714374	1.04e-05	0.806946	9.31e-09	CDS
ABUW_1888		saccharopine dehydrogenase	0.281124	0.299095	0.4546	0.0141448	0.591982	0.015278	1.26183	6.87e-19	CDS
ABUW_1889		ThiJ/PfpI domain protein	0.248543	0.264441	0.677051	4.49e-05	0.34451	0.0694874	0.651365	0.0010095	CDS
ABUW_1890		transcriptional regulator, MerR family	0.10445	0.655817	0.257375	0.182461	0.000876612	1	-0.160757	0.429806	CDS
ABUW_1891		ThiJ/PfpI domain protein	0.42089	0.341534	-0.339447	0.545329	1.22397	0.00250412	1.14874	0.000334127	CDS
ABUW_1892		NADH dehydrogenase fad-containing subunit	0.511672	0.0405605	0.277824	0.140975	1.20317	2.12e-09	0.852132	0.000142901	CDS
ABUW_1893		transcriptional regulator, BadM/Rrf2 family	0.240356	0.280459	-0.0247872	0.947711	0.279145	0.211505	-0.0628148	0.828269	CDS
ABUW_1894		zinc-dependent hydrolase	-0.0774094	0.725337	0.325105	0.0654556	0.309893	0.0843793	0.538749	0.00019164	CDS
ABUW_1895		transcriptional regulator, TetR family	0.0172064	0.968346	0.148621	0.535955	0.168237	0.547933	0.472145	0.0150408	CDS
ABUW_1896		transcriptional regulator, AraC family	-0.0487048	0.833658	-0.544148	0.00155654	-0.0477429	0.840702	-0.103773	0.589268	CDS
ABUW_1897		short-chain dehydrogenase	-1.39835	0.000202011	-0.409119	0.243224	-0.253229	0.754579	-0.912139	0.141668	CDS
ABUW_1898		putative acetoacetate decarboxylase	0.216792	0.700071	0.903521	0.00196124	0.705192	0.0771855	0.400621	0.433549	CDS
ABUW_1899		hypothetical protein	0.304566	0.333176	0.763051	0.000959877	0.41048	0.403204	-0.191176	0.632598	CDS
ABUW_1900		oxidoreductase, FAD/FMN-binding	0.283846	0.14428	0.461166	0.00705967	0.301687	0.120645	0.0966065	0.629014	CDS
ABUW_1901		hypothetical protein	-0.340118	0.35417	-0.560257	0.057853	0.222365	0.5942	0.565573	0.0376315	CDS
ABUW_1902	sndH2	L-sorbosone dehydrogenase	0.144393	0.519091	-0.237629	0.325327	0.245566	0.229858	0.971197	6.11e-12	CDS
ABUW_1903		hypothetical protein	0.1905	0.457523	-0.222359	0.246522	0.33751	0.238006	0.98094	5.01e-13	CDS
ABUW_1904		antibiotic biosynthesis monooxygenase	0.205827	0.529325	0.0398403	0.910035	0.0122283	0.98062	0.213465	0.526678	CDS
ABUW_1905		isochorismatase hydrolase	0.133851	0.522224	0.324903	0.0600913	-0.0800065	0.857562	0.351633	0.0895078	CDS
ABUW_1906		transcriptional regulator, LysR family	0.343979	0.0408304	-0.732044	3.68e-06	0.401916	0.0132449	0.166542	0.335366	CDS
ABUW_1907	gdhB1	quinoprotein glucose dehydrogenase-B	-0.180237	0.310108	-0.149373	0.4222	-0.112466	0.594725	0.231273	0.103047	CDS
ABUW_1908		glutathione-regulated potassium-efflux system protein	0.171042	0.343167	-0.485862	0.00154347	0.568037	8.78e-05	0.225312	0.221807	CDS
ABUW_1909		hypothetical protein	0.173513	0.425396	-0.396413	0.147512	0.684689	0.000497189	0.634963	0.000150692	CDS
ABUW_1910		thermostable carboxypeptidase 1	0.876894	6.49e-10	-0.5561	0.000706827	1.04914	5.77e-13	0.26465	0.0924507	CDS
ABUW_1911		hypothetical protein	-0.174746	0.864944	0.979183	0.0157436	-0.613012	0.496084	-0.810899	0.297563	CDS
ABUW_1912		hypothetical protein	-0.231754	0.67785	0.791455	0.00668931	0.0148361	1	-0.473945	0.353477	CDS
ABUW_1913		hypothetical protein	-0.74093	0.20057	0.0359035	0.960249	-0.474372	0.490854	-0.686928	0.0116155	CDS
ABUW_1914		hypothetical protein	-0.428367	0.0746765	-0.349851	0.115229	-0.299821	0.377966	-0.808772	0.000246784	CDS
ABUW_1915		hypothetical protein	-0.326019	0.120869	-0.307532	0.121126	-0.411667	0.0468634	0.00699669	1	CDS
ABUW_1916		hypothetical protein	-0.131182	0.515193	0.0103092	0.994311	-0.207738	0.29646	-0.0435313	0.804724	CDS
ABUW_1917		hypothetical protein	-0.19176	0.318107	-0.023818	0.919326	0.134848	0.518674	-0.167142	0.306847	CDS
ABUW_1918		hypothetical protein	0.465056	0.145515	0.218108	0.41166	1.82468	4.88e-08	0.956065	0.0574054	CDS
ABUW_1919		hypothetical protein	-0.422783	0.0178245	-0.567816	0.000521591	-0.527917	0.00166163	-0.473543	0.00132402	CDS
ABUW_1920		hypothetical protein	-0.541901	0.000173142	-0.808142	5.12e-08	-0.417154	0.00576977	-0.32486	0.0141809	CDS
ABUW_1921		transporter, anion:cation symporter (ACS) fami ly	-0.00640061	0.982305	0.043736	0.861805	0.191531	0.375921	0.123294	0.521703	CDS
ABUW_1922		amidohydrolase family protein	-0.126495	0.688126	-0.241072	0.37505	-0.155854	0.656279	-0.130704	0.708767	CDS
ABUW_1923		hypothetical protein	0.00826743	1	0.110397	0.818438	0.270985	0.428541	-0.0896902	0.816907	CDS
ABUW_1924		transcriptional regulator, GntR family	0.59078	0.001868	0.256889	0.141205	0.577671	0.00544656	0.0740441	0.738446	CDS
ABUW_1925		senescence marker protein-30	0.052686	0.858446	0.108447	0.654418	0.19837	0.43368	-0.0816771	0.799122	CDS
ABUW_1926		transporter, major facilitator family	-0.24105	0.337485	-0.384563	0.0862415	0.474588	0.0196728	-0.191732	0.472704	CDS
ABUW_1927		transcriptional regulator, LysR family	0.267323	0.29049	-0.142986	0.55405	0.346876	0.167437	-0.0525408	0.876248	CDS
ABUW_1928		hypothetical protein	-0.380264	0.516672	0.596842	0.0815988	0.57353	0.428541	-0.0632818	0.993364	CDS
ABUW_1929		hypothetical protein	-0.0268288	0.97255	0.300736	0.33624	0.67397	0.0297455	0.0180282	0.996615	CDS
ABUW_1930		multidrug resistance efflux pump	-0.198546	0.357842	-0.185195	0.426961	0.564609	0.00126801	-0.0531395	0.847531	CDS
ABUW_1931		transporter, major facilitator family	-0.0350825	0.907882	0.0242388	0.974018	0.312243	0.209693	-0.28471	0.23901	CDS
ABUW_1932		transcriptional regulator, TetR family	-0.17499	0.373312	-0.619749	0.000162351	0.470477	0.00425517	-0.166005	0.346925	CDS
ABUW_1933		NADP-dependent fatty aldehyde dehydrogenase	0.106808	0.745014	-0.067213	0.804879	0.00204193	0.977302	0.111167	0.772025	CDS
ABUW_1934		dihydroxy-acid dehydratase	0.00559393	0.986172	0.0821281	0.797127	0.291326	0.333745	0.138333	0.63138	CDS
ABUW_1935		fumarylacetoacetate hydrolase	-0.0648788	0.856857	-0.0695016	0.847119	0.31794	0.339108	0.322837	0.267438	CDS
ABUW_1936		transcriptional regulator, LysR family	-0.265655	0.197586	-0.566743	0.00186457	0.10447	0.680159	0.0789966	0.73182	CDS
ABUW_1937		nucleoside-diphosphate-sugar epimerase	0.0278045	0.953371	-0.327924	0.263601	0.409079	0.18213	-0.0426672	0.995597	CDS
ABUW_1938		transporter, anion:cation symporter family	-0.0646115	0.857651	-0.403779	0.0705461	0.186535	0.48751	-0.238334	0.38188	CDS
ABUW_1939		2-hydroxy-3-oxopropionate reductase	0.124567	0.823045	0.075884	0.78587	0.400422	0.119631	-0.0880759	0.795401	CDS
ABUW_1942		ribose-phosphate pyrophosphokinase	0.335241	0.0299864	-0.131077	0.694705	0.857386	6.41e-05	-0.0338476	0.908189	CDS
ABUW_1943		nicotinamide phosphoribosyltransferase	0.180356	0.278581	-0.88863	8.76e-10	0.898964	5.47e-05	-0.444341	0.00617733	CDS
ABUW_1944		ADP-ribose pyrophosphatase	-0.0171945	0.953893	-0.601309	0.00014172	0.44795	0.0062389	-0.478725	0.00925556	CDS
ABUW_1945		methylenetetrahydrofolate reductase domain pro tein	0.13787	0.567188	0.704451	0.0019651	0.181081	0.444103	-0.584165	0.000676059	CDS
ABUW_1946		hypothetical protein	0.178403	0.928654	1.29975	0.00913245	0.321066	0.793931	-0.389961	0.664666	CDS
ABUW_1947		transcriptional regulator, LuxR family	0.420801	0.045891	-0.344166	0.139757	0.708833	0.000336117	0.417481	0.081073	CDS
ABUW_1948		indoleacetamide hydrolase	0.208698	0.337485	-0.405545	0.0405625	0.759667	1.31e-05	0.0778738	0.730996	CDS
ABUW_1949		RND family drug transporter	0.301821	0.252626	0.0239141	0.955123	0.127019	0.734551	-0.0621176	0.854017	CDS
ABUW_1950		multidrug resistance protein VceB	0.118869	0.735232	0.00992793	0.991002	-0.0637271	0.884505	-0.328534	0.234902	CDS
ABUW_1951		hypothetical protein	0.0522227	0.90209	0.192109	0.404116	-0.000941147	1	-0.207475	0.608609	CDS
ABUW_1952		auxin-responsive GH3-related protein	-0.136162	0.576882	-0.0701578	0.750905	-0.221775	0.362626	-0.221172	0.315823	CDS
ABUW_1953		outer membrane efflux protein	-0.223921	0.42715	-0.431436	0.0593937	0.0970053	0.768846	-0.331837	0.219821	CDS
ABUW_1955		putative acid phosphatase	0.241459	0.48069	0.423624	0.23817	0.435453	0.119198	-0.0388355	0.967076	CDS
ABUW_1956		hypothetical protein	0.233323	0.410265	0.00703278	0.997601	0.634981	0.000718311	-0.162566	0.452291	CDS
ABUW_1957		["guanosine-3',5'-bis(diphosphate) 3'-pyrophosph ohydrolase ((ppGpp)ase)"]	0.0777004	0.73381	-0.185564	0.381347	-0.161437	0.518296	-0.281826	0.132091	CDS
ABUW_1958		type III restriction enzyme, res subunit	-0.185164	0.281871	-0.688069	2.34e-06	-0.0417425	0.877714	0.295819	0.0234376	CDS
ABUW_1959		hypothetical protein	-0.419672	0.537504	0.462269	0.195484	0.00344235	1	-0.543027	0.319388	CDS
ABUW_1960		hypothetical protein	-0.381924	0.0289606	-0.221707	0.226294	-0.30445	0.0941781	-0.0178859	0.951157	CDS
ABUW_1961		endonuclease/exonuclease/phosphatase	-0.225148	0.251488	-0.333055	0.0601672	-0.143648	0.515951	-0.0348454	0.876153	CDS
ABUW_1963		hypothetical protein	-0.379823	0.0654998	-0.260918	0.202381	-0.381931	0.0741362	-0.721417	6.35e-05	CDS
ABUW_1964		acetyltransferase	0.020577	0.930965	-0.116216	0.564495	-0.216624	0.278899	0.0762441	0.737025	CDS
ABUW_1965		dienelactone hydrolase	-0.0108775	0.994859	-0.00447474	1	0.214445	0.361125	0.861312	4.39e-08	CDS
ABUW_1966		transcriptional regulator, LysR family	0.263245	0.261457	-0.417218	0.0214318	0.17696	0.452724	-0.128389	0.52801	CDS
ABUW_1967		short-chain dehydrogenase/reductase	0.279275	0.472489	0.511129	0.0142509	0.25973	0.359647	-0.2355	0.424619	CDS
ABUW_1968		short-chain dehydrogenase/reductase	-0.368834	0.3812	0.195614	0.688396	0.269417	0.724318	-0.462671	0.279785	CDS
ABUW_1969		alpha/beta hydrolase	0.169077	0.630868	0.0967527	0.763595	0.427836	0.176129	0.0429556	0.941437	CDS
ABUW_1970		AraC family transcriptional regulator	0.330615	0.168111	-0.0194068	0.962879	0.284973	0.208812	0.0204709	0.955324	CDS
ABUW_1971		hypothetical protein	0.137073	0.57355	-0.160495	0.495527	0.512659	0.00768847	0.118407	0.581629	CDS
ABUW_1972	adeS	AdeS	-0.12755	0.552463	-0.261826	0.170936	0.165168	0.454863	-0.079537	0.69923	CDS
ABUW_1973	adeR	AdeR	-0.0437394	0.924655	-0.412549	0.0446662	0.259085	0.225613	0.0414477	0.844866	CDS
ABUW_1974	adeA	multidrug efflux protein AdeA	3.21996	7.24e-36	3.27611	1.71e-17	2.48625	6.93e-38	2.76633	1.08e-28	CDS
ABUW_1975	adeB	multidrug efflux protein AdeB	2.94475	4.07e-27	2.36558	1.92e-19	2.76383	7.58e-61	2.83847	1.81e-40	CDS
ABUW_1976	adeC	multidrug efflux protein AdeC	2.87368	1.22e-35	2.33021	1.84e-10	2.99485	1.91e-98	3.05657	1.98e-77	CDS
ABUW_1977		alpha/beta fold family hydrolase	0.866321	6.08e-08	0.0201309	0.921176	1.23116	3.16e-17	1.18585	3.1e-19	CDS
ABUW_1978		flavin binding monooxygenase	-0.196231	0.324668	-0.194793	0.315339	0.558893	0.00114499	0.689919	2.7e-07	CDS
ABUW_1979		transcriptional regulator, TetR family	0.0593111	0.778546	-0.126175	0.518019	0.170176	0.36904	0.062305	0.75547	CDS
ABUW_1980		oxidoreductase	0.134564	0.50253	0.113493	0.568462	0.284995	0.0924345	0.698082	8.06e-08	CDS
ABUW_1981		hypothetical protein	0.228369	0.295901	-0.0283498	0.917271	0.265447	0.206073	0.528952	0.00124202	CDS
ABUW_1982		outer membrane protein E	0.0710341	0.780797	-0.278908	0.127575	0.364383	0.0476318	0.111054	0.5646	CDS
ABUW_1983		hypothetical protein	-0.243099	0.735232	0.115787	0.908115	-0.0189211	0.977302	0.27585	0.654091	CDS
ABUW_1984		hypothetical protein	-0.100233	0.863845	-0.152353	0.767429	0.254536	0.736963	-0.00968227	0.974473	CDS
ABUW_1985		hypothetical protein	0.721244	0.480138	1.44215	0.159358	0.558094	0.110459	0.0504128	0.949747	CDS
ABUW_1986		replication initiation factor	0.0107351	0.98284	0.606524	0.242053	0.0200397	0.992275	-0.0891309	0.862058	CDS
ABUW_1987		hypothetical protein	-0.043592	0.902982	0.0498594	0.947711	-0.132542	0.755259	0.0702351	0.879512	CDS
ABUW_1988		hypothetical protein	0.326441	0.790782	-0.0603543	0.937335	0.641959	0.395197	0.341058	0.711793	CDS
ABUW_1989		hypothetical protein	0.131987	0.93624	0.021201	0.985877	0.247173	0.790694	0.0106295	0.986247	CDS
ABUW_1990		hypothetical protein	-0.270731	0.742065	-0.449867	0.555703	0.157925	0.928193	-0.227444	0.804724	CDS
ABUW_1991		hypothetical protein	-0.481489	0.597434	-0.342473	0.694127	0.0185356	0.989424	-0.524744	0.554419	CDS
ABUW_1992		hypothetical protein	-0.275052	0.754798	-0.477045	0.555725	0.0826443	0.985721	-0.278058	0.768738	CDS
ABUW_1993		hypothetical protein	-0.118119	0.905777	0.0554529	0.984497	-0.0649759	0.946291	-0.354044	0.702657	CDS
ABUW_1994		hypothetical protein	0.0355481	0.998127	-0.204041	0.828599	0.113124	0.969943	-0.276248	0.789967	CDS
ABUW_1995		hypothetical protein	-0.0364195	0.962235	-0.0532016	0.947711	-0.122948	0.906506	-0.667196	0.525875	CDS
ABUW_1996		hypothetical protein	0.16362	0.907882	0.109591	0.944599	0.0586429	1	-0.59429	0.516302	CDS
ABUW_1997		hypothetical protein	0.0760214	0.802172	0.100952	0.690614	-0.254969	0.350954	-0.0399758	0.876153	CDS
ABUW_1998		phage replication protein	0.470719	0.0298598	0.601476	0.00178599	0.209272	0.446036	-0.0655534	0.822689	CDS
ABUW_1999		hypothetical protein	0.771573	0.0313242	0.807089	0.00779887	0.375516	0.456159	-0.0504526	0.977869	CDS
ABUW_2000		hypothetical protein	0.346804	0.0768624	0.126516	0.564495	0.043806	0.883238	0.212635	0.281539	CDS
ABUW_2001		hypothetical protein	0.47896	0.42715	0.675276	0.128487	0.215479	0.826993	-0.161341	0.870113	CDS
ABUW_2002		hypothetical protein	0.534793	0.178117	0.809014	0.00664787	0.141478	0.848846	-0.128277	0.804724	CDS
ABUW_2003		putative phage-related protein	0.0437462	0.902031	-0.000458147	1	0.724158	0.00398169	0.723877	0.000246157	CDS
ABUW_2004		hypothetical protein	-0.287571	0.707192	0.00758343	1	0.159162	0.856371	-0.499528	0.472087	CDS
ABUW_2005		hypothetical protein	-0.0334269	0.94694	0.0174735	0.991897	0.192347	0.622992	-0.163134	0.6822	CDS
ABUW_2006		hypothetical protein	-0.151459	0.572719	-0.57721	0.00639386	-0.275409	0.305126	-0.177043	0.486094	CDS
ABUW_2007		hypothetical protein	-0.181039	0.513518	-0.523715	0.0161484	-0.182987	0.534937	-0.217464	0.394875	CDS
ABUW_2009		phage replication protein	0.545068	0.0135563	0.683478	0.000533393	0.29148	0.278899	-0.022321	0.956278	CDS
ABUW_2010		hypothetical protein	0.771573	0.0313242	0.807089	0.00779887	0.375516	0.456159	-0.0504526	0.977869	CDS
ABUW_2011		hypothetical protein	0.346804	0.0768624	0.126516	0.564495	0.043806	0.883238	0.212635	0.281539	CDS
ABUW_2012		hypothetical protein	0.47896	0.42715	0.675276	0.128487	0.215479	0.826993	-0.161341	0.870113	CDS
ABUW_2013		hypothetical protein	0.534793	0.178117	0.809014	0.00664787	0.141478	0.848846	-0.128277	0.804724	CDS
ABUW_2014		putative phage-related protein	0.0437462	0.902031	-0.000458147	1	0.724158	0.00398169	0.723877	0.000246157	CDS
ABUW_2015		hypothetical protein	-0.287571	0.707192	0.00758343	1	0.159162	0.856371	-0.499528	0.472087	CDS
ABUW_2016		hypothetical protein	-0.0334269	0.94694	0.0174735	0.991897	0.192347	0.622992	-0.163134	0.6822	CDS
ABUW_2017		hypothetical protein	-0.151459	0.572719	-0.57721	0.00639386	-0.275409	0.305126	-0.177043	0.486094	CDS
ABUW_2018		hypothetical protein	-0.181039	0.513518	-0.523715	0.0161484	-0.182987	0.534937	-0.217464	0.394875	CDS
ABUW_2019		hypothetical protein	0.0979796	0.735443	0.111077	0.661731	-0.216249	0.446682	-0.0602318	0.818393	CDS
ABUW_2020		phage replication protein	0.470719	0.0298598	0.601476	0.00178599	0.209272	0.446036	-0.0655534	0.822689	CDS
[truncated: 1,864 more rows]
