# Supplementary material for: The Acinetobacter baumannii disinfectant resistance protein, AmvA, is a spermidine and spermine efflux pump
Source: Commun Biol. 2021 Sep 22;4:1114. doi: 10.1038/s42003-021-02629-6 (PMC8458285; doi:10.1038/s42003-021-02629-6)
Supplement: Supplementary file 6 — Supplementary data 3 [file 42003_2021_2629_MOESM6_ESM.xlsx]

## Sheet: Figure 2 COG frequencies
Upregulated	COG category
Polyamine	C	E	G	H	J	K	L	M	O	P	Q	S	F	I	T
Spermine	8	4	1	2	1	7	2	6	2	16	8	22	0	0	0
Spermidine	2	4	2	0	0	3	1	2	0	8	4	6	1	7	0
Putrescine	12	15	6	2	0	5	2	4	0	7	9	21	2	15	1
Cadaverine	6	1	5	0	0	3	0	4	2	7	1	33	1	8	0
Downregulated	COG category
Polyamines	C	E	F	G	H	I	K	L	M	N	O	P	Q	S	T	U
Spermine	10	9	3	5	1	12	8	4	7	0	7	10	6	22	1	1
Spermidine	0	1	0	0	0	0	1	1	0	0	0	3	0	6	2	0
Putrescine	5	0	0	0	0	0	1	0	1	3	0	0	0	3	2	6
Cadaverine	0	0	0	0	0	0	0	1	0	0	0	0	0	5	0	2

## Sheet: Figure 3A,D,E MIC
Spermidine and spermine MIC measurement in E. coli with or without AmvA overexpression
Additive	Strain	Plasmid	Replicate	Concentration..mg.ml.	OD600
Spermidine	E. coli BL21	pTTQ18	1	0	2.473
Spermidine	E. coli BL21	pTTQ18	1	0	2.679
Spermidine	E. coli BL21	pTTQ18	2	0	1.931
Spermidine	E. coli BL21	pTTQ18	2	0	2.222
Spermidine	E. coli BL21	pTTQ18	3	0	2.1
Spermidine	E. coli BL21	pTTQ18	3	0	2.025
Spermidine	E. coli BL21	pTTQ18	1	0.625	2.734
Spermidine	E. coli BL21	pTTQ18	1	0.625	3.241
Spermidine	E. coli BL21	pTTQ18	2	0.625	1.92
Spermidine	E. coli BL21	pTTQ18	2	0.625	2.27
Spermidine	E. coli BL21	pTTQ18	3	0.625	1.964
Spermidine	E. coli BL21	pTTQ18	3	0.625	1.981
Spermidine	E. coli BL21	pTTQ18	1	1.25	2.665
Spermidine	E. coli BL21	pTTQ18	1	1.25	2.231
Spermidine	E. coli BL21	pTTQ18	2	1.25	1.786
Spermidine	E. coli BL21	pTTQ18	2	1.25	1.794
Spermidine	E. coli BL21	pTTQ18	3	1.25	1.912
Spermidine	E. coli BL21	pTTQ18	3	1.25	1.871
Spermidine	E. coli BL21	pTTQ18	1	2.5	2.02
Spermidine	E. coli BL21	pTTQ18	1	2.5	1.932
Spermidine	E. coli BL21	pTTQ18	2	2.5	1.628
Spermidine	E. coli BL21	pTTQ18	2	2.5	1.342
Spermidine	E. coli BL21	pTTQ18	3	2.5	1.614
Spermidine	E. coli BL21	pTTQ18	3	2.5	1.387
Spermidine	E. coli BL21	pTTQ18	1	5	1.172
Spermidine	E. coli BL21	pTTQ18	1	5	1.195
Spermidine	E. coli BL21	pTTQ18	2	5	1.375
Spermidine	E. coli BL21	pTTQ18	2	5	0.984
Spermidine	E. coli BL21	pTTQ18	3	5	1.498
Spermidine	E. coli BL21	pTTQ18	3	5	1.142
Spermidine	E. coli BL21	pTTQ18	1	10	1.607
Spermidine	E. coli BL21	pTTQ18	1	10	1.702
Spermidine	E. coli BL21	pTTQ18	2	10	0.562
Spermidine	E. coli BL21	pTTQ18	2	10	0.579
Spermidine	E. coli BL21	pTTQ18	3	10	0.542
Spermidine	E. coli BL21	pTTQ18	3	10	0.58
Spermidine	E. coli BL21	pTTQ18	1	20	0.891
Spermidine	E. coli BL21	pTTQ18	1	20	1.305
Spermidine	E. coli BL21	pTTQ18	2	20	0.241
Spermidine	E. coli BL21	pTTQ18	2	20	0.144
Spermidine	E. coli BL21	pTTQ18	3	20	0.145
Spermidine	E. coli BL21	pTTQ18	3	20	0.123
Spermidine	E. coli BL21	pTTQ18	1	40	0.208
Spermidine	E. coli BL21	pTTQ18	1	40	0.419
Spermidine	E. coli BL21	pTTQ18	2	40	0.114
Spermidine	E. coli BL21	pTTQ18	2	40	0.111
Spermidine	E. coli BL21	pTTQ18	3	40	0.143
Spermidine	E. coli BL21	pTTQ18	3	40	0.131
Spermidine	E. coli BL21	pTTQ18	1	80	0.093
Spermidine	E. coli BL21	pTTQ18	1	80	0.103
Spermidine	E. coli BL21	pTTQ18	2	80	0.104
Spermidine	E. coli BL21	pTTQ18	2	80	0.106
Spermidine	E. coli BL21	pTTQ18	3	80	0.153
Spermidine	E. coli BL21	pTTQ18	3	80	0.132
Spermine	E. coli BL21	pTTQ18	1	0	2.473
Spermine	E. coli BL21	pTTQ18	1	0	2.679
Spermine	E. coli BL21	pTTQ18	2	0	1.931
Spermine	E. coli BL21	pTTQ18	2	0	2.222
Spermine	E. coli BL21	pTTQ18	3	0	2.1
Spermine	E. coli BL21	pTTQ18	3	0	2.025
Spermine	E. coli BL21	pTTQ18	1	0.0195312	2.212
Spermine	E. coli BL21	pTTQ18	1	0.0195312	2.117
Spermine	E. coli BL21	pTTQ18	2	0.0195312	1.942
Spermine	E. coli BL21	pTTQ18	2	0.0195312	2.174
Spermine	E. coli BL21	pTTQ18	3	0.0195312	2.236
Spermine	E. coli BL21	pTTQ18	3	0.0195312	2.069
Spermine	E. coli BL21	pTTQ18	1	0.0390625	2.339
Spermine	E. coli BL21	pTTQ18	1	0.0390625	2.47
Spermine	E. coli BL21	pTTQ18	2	0.0390625	2.051
Spermine	E. coli BL21	pTTQ18	2	0.0390625	2.02
Spermine	E. coli BL21	pTTQ18	3	0.0390625	2.098
Spermine	E. coli BL21	pTTQ18	3	0.0390625	2.113
Spermine	E. coli BL21	pTTQ18	1	0.078125	2.426
Spermine	E. coli BL21	pTTQ18	1	0.078125	2.415
Spermine	E. coli BL21	pTTQ18	2	0.078125	2.199
Spermine	E. coli BL21	pTTQ18	2	0.078125	2.192
Spermine	E. coli BL21	pTTQ18	3	0.078125	2.078
Spermine	E. coli BL21	pTTQ18	3	0.078125	2.112
Spermine	E. coli BL21	pTTQ18	1	0.15625	2.238
Spermine	E. coli BL21	pTTQ18	1	0.15625	2.181
Spermine	E. coli BL21	pTTQ18	2	0.15625	1.9
Spermine	E. coli BL21	pTTQ18	2	0.15625	1.894
Spermine	E. coli BL21	pTTQ18	3	0.15625	1.979
Spermine	E. coli BL21	pTTQ18	3	0.15625	1.941
Spermine	E. coli BL21	pTTQ18	1	0.3125	2.212
Spermine	E. coli BL21	pTTQ18	1	0.3125	2.269
Spermine	E. coli BL21	pTTQ18	2	0.3125	2.205
Spermine	E. coli BL21	pTTQ18	2	0.3125	2.124
Spermine	E. coli BL21	pTTQ18	3	0.3125	2.089
Spermine	E. coli BL21	pTTQ18	3	0.3125	2.119
Spermine	E. coli BL21	pTTQ18	1	0.625	2.245
Spermine	E. coli BL21	pTTQ18	1	0.625	2.219
Spermine	E. coli BL21	pTTQ18	2	0.625	1.796
Spermine	E. coli BL21	pTTQ18	2	0.625	1.737
Spermine	E. coli BL21	pTTQ18	3	0.625	1.791
Spermine	E. coli BL21	pTTQ18	3	0.625	1.896
Spermine	E. coli BL21	pTTQ18	1	1.25	0.835
Spermine	E. coli BL21	pTTQ18	1	1.25	0.664
Spermine	E. coli BL21	pTTQ18	2	1.25	0.127
Spermine	E. coli BL21	pTTQ18	2	1.25	0.14
Spermine	E. coli BL21	pTTQ18	3	1.25	0.22
Spermine	E. coli BL21	pTTQ18	3	1.25	0.269
Spermine	E. coli BL21	pTTQ18	1	2.5	0.091
Spermine	E. coli BL21	pTTQ18	1	2.5	0.099
Spermine	E. coli BL21	pTTQ18	2	2.5	0.101
Spermine	E. coli BL21	pTTQ18	2	2.5	0.107
Spermine	E. coli BL21	pTTQ18	3	2.5	0.14
Spermine	E. coli BL21	pTTQ18	3	2.5	0.137
Spermidine	E. coli BL21	pTTQ18-A1S_2057 (AmvA)	1	0	2.367
Spermidine	E. coli BL21	pTTQ18-A1S_2057 (AmvA)	1	0	2.4705
Spermidine	E. coli BL21	pTTQ18-A1S_2057 (AmvA)	2	0	2.432
Spermidine	E. coli BL21	pTTQ18-A1S_2057 (AmvA)	2	0	2.577
Spermidine	E. coli BL21	pTTQ18-A1S_2057 (AmvA)	3	0	2.312
Spermidine	E. coli BL21	pTTQ18-A1S_2057 (AmvA)	3	0	2.3445
Spermidine	E. coli BL21	pTTQ18-A1S_2057 (AmvA)	1	0.625	2.473
Spermidine	E. coli BL21	pTTQ18-A1S_2057 (AmvA)	1	0.625	2.536
Spermidine	E. coli BL21	pTTQ18-A1S_2057 (AmvA)	2	0.625	2.447
Spermidine	E. coli BL21	pTTQ18-A1S_2057 (AmvA)	2	0.625	2.739
Spermidine	E. coli BL21	pTTQ18-A1S_2057 (AmvA)	3	0.625	2.52
Spermidine	E. coli BL21	pTTQ18-A1S_2057 (AmvA)	3	0.625	2.431
Spermidine	E. coli BL21	pTTQ18-A1S_2057 (AmvA)	1	1.25	2.425
Spermidine	E. coli BL21	pTTQ18-A1S_2057 (AmvA)	1	1.25	2.354
Spermidine	E. coli BL21	pTTQ18-A1S_2057 (AmvA)	2	1.25	2.449
Spermidine	E. coli BL21	pTTQ18-A1S_2057 (AmvA)	2	1.25	2.553
Spermidine	E. coli BL21	pTTQ18-A1S_2057 (AmvA)	3	1.25	2.876
Spermidine	E. coli BL21	pTTQ18-A1S_2057 (AmvA)	3	1.25	2.623
Spermidine	E. coli BL21	pTTQ18-A1S_2057 (AmvA)	1	2.5	2.502
Spermidine	E. coli BL21	pTTQ18-A1S_2057 (AmvA)	1	2.5	2.474
Spermidine	E. coli BL21	pTTQ18-A1S_2057 (AmvA)	2	2.5	2.526
Spermidine	E. coli BL21	pTTQ18-A1S_2057 (AmvA)	2	2.5	2.648
Spermidine	E. coli BL21	pTTQ18-A1S_2057 (AmvA)	3	2.5	2.802
Spermidine	E. coli BL21	pTTQ18-A1S_2057 (AmvA)	3	2.5	2.423
Spermidine	E. coli BL21	pTTQ18-A1S_2057 (AmvA)	1	5	2.559
Spermidine	E. coli BL21	pTTQ18-A1S_2057 (AmvA)	1	5	2.249
Spermidine	E. coli BL21	pTTQ18-A1S_2057 (AmvA)	2	5	2.319
Spermidine	E. coli BL21	pTTQ18-A1S_2057 (AmvA)	2	5	2.772
Spermidine	E. coli BL21	pTTQ18-A1S_2057 (AmvA)	3	5	2.953
Spermidine	E. coli BL21	pTTQ18-A1S_2057 (AmvA)	3	5	2.219
Spermidine	E. coli BL21	pTTQ18-A1S_2057 (AmvA)	1	10	2.219
Spermidine	E. coli BL21	pTTQ18-A1S_2057 (AmvA)	1	10	2.175
Spermidine	E. coli BL21	pTTQ18-A1S_2057 (AmvA)	2	10	2.664
Spermidine	E. coli BL21	pTTQ18-A1S_2057 (AmvA)	2	10	2.491
Spermidine	E. coli BL21	pTTQ18-A1S_2057 (AmvA)	3	10	2.994
Spermidine	E. coli BL21	pTTQ18-A1S_2057 (AmvA)	3	10	2.34
Spermidine	E. coli BL21	pTTQ18-A1S_2057 (AmvA)	1	20	1.911
Spermidine	E. coli BL21	pTTQ18-A1S_2057 (AmvA)	1	20	1.888
Spermidine	E. coli BL21	pTTQ18-A1S_2057 (AmvA)	2	20	4.174
Spermidine	E. coli BL21	pTTQ18-A1S_2057 (AmvA)	2	20	2.046
Spermidine	E. coli BL21	pTTQ18-A1S_2057 (AmvA)	3	20	2.162
Spermidine	E. coli BL21	pTTQ18-A1S_2057 (AmvA)	3	20	2.379
Spermidine	E. coli BL21	pTTQ18-A1S_2057 (AmvA)	1	40	1.674
Spermidine	E. coli BL21	pTTQ18-A1S_2057 (AmvA)	1	40	1.665
Spermidine	E. coli BL21	pTTQ18-A1S_2057 (AmvA)	2	40	1.533
Spermidine	E. coli BL21	pTTQ18-A1S_2057 (AmvA)	2	40	1.526
Spermidine	E. coli BL21	pTTQ18-A1S_2057 (AmvA)	3	40	1.676
Spermidine	E. coli BL21	pTTQ18-A1S_2057 (AmvA)	3	40	1.564
Spermidine	E. coli BL21	pTTQ18-A1S_2057 (AmvA)	1	80	0.91
Spermidine	E. coli BL21	pTTQ18-A1S_2057 (AmvA)	1	80	1.102
Spermidine	E. coli BL21	pTTQ18-A1S_2057 (AmvA)	2	80	0.823
Spermidine	E. coli BL21	pTTQ18-A1S_2057 (AmvA)	2	80	0.95
Spermidine	E. coli BL21	pTTQ18-A1S_2057 (AmvA)	3	80	0.809
Spermidine	E. coli BL21	pTTQ18-A1S_2057 (AmvA)	3	80	0.733
Spermine	E. coli BL21	pTTQ18-A1S_2057 (AmvA)	1	0	2.367
Spermine	E. coli BL21	pTTQ18-A1S_2057 (AmvA)	1	0	2.4705
Spermine	E. coli BL21	pTTQ18-A1S_2057 (AmvA)	2	0	2.432
Spermine	E. coli BL21	pTTQ18-A1S_2057 (AmvA)	2	0	2.577
Spermine	E. coli BL21	pTTQ18-A1S_2057 (AmvA)	3	0	2.312
Spermine	E. coli BL21	pTTQ18-A1S_2057 (AmvA)	3	0	2.3445
Spermine	E. coli BL21	pTTQ18-A1S_2057 (AmvA)	1	0.0195312	2.261
Spermine	E. coli BL21	pTTQ18-A1S_2057 (AmvA)	1	0.0195312	2.405
Spermine	E. coli BL21	pTTQ18-A1S_2057 (AmvA)	2	0.0195312	2.417
Spermine	E. coli BL21	pTTQ18-A1S_2057 (AmvA)	2	0.0195312	2.415
Spermine	E. coli BL21	pTTQ18-A1S_2057 (AmvA)	3	0.0195312	2.104
Spermine	E. coli BL21	pTTQ18-A1S_2057 (AmvA)	3	0.0195312	2.258
Spermine	E. coli BL21	pTTQ18-A1S_2057 (AmvA)	1	0.0390625	2.398
Spermine	E. coli BL21	pTTQ18-A1S_2057 (AmvA)	1	0.0390625	2.37
Spermine	E. coli BL21	pTTQ18-A1S_2057 (AmvA)	2	0.0390625	2.451
Spermine	E. coli BL21	pTTQ18-A1S_2057 (AmvA)	2	0.0390625	2.406
Spermine	E. coli BL21	pTTQ18-A1S_2057 (AmvA)	3	0.0390625	2.214
Spermine	E. coli BL21	pTTQ18-A1S_2057 (AmvA)	3	0.0390625	2.434
Spermine	E. coli BL21	pTTQ18-A1S_2057 (AmvA)	1	0.078125	2.585
Spermine	E. coli BL21	pTTQ18-A1S_2057 (AmvA)	1	0.078125	2.511
Spermine	E. coli BL21	pTTQ18-A1S_2057 (AmvA)	2	0.078125	2.672
Spermine	E. coli BL21	pTTQ18-A1S_2057 (AmvA)	2	0.078125	2.518
Spermine	E. coli BL21	pTTQ18-A1S_2057 (AmvA)	3	0.078125	2.285
Spermine	E. coli BL21	pTTQ18-A1S_2057 (AmvA)	3	0.078125	2.237
Spermine	E. coli BL21	pTTQ18-A1S_2057 (AmvA)	1	0.15625	2.386
Spermine	E. coli BL21	pTTQ18-A1S_2057 (AmvA)	1	0.15625	2.295
Spermine	E. coli BL21	pTTQ18-A1S_2057 (AmvA)	2	0.15625	2.202
Spermine	E. coli BL21	pTTQ18-A1S_2057 (AmvA)	2	0.15625	2.31
Spermine	E. coli BL21	pTTQ18-A1S_2057 (AmvA)	3	0.15625	2.189
Spermine	E. coli BL21	pTTQ18-A1S_2057 (AmvA)	3	0.15625	2.25
Spermine	E. coli BL21	pTTQ18-A1S_2057 (AmvA)	1	0.3125	2.637
Spermine	E. coli BL21	pTTQ18-A1S_2057 (AmvA)	1	0.3125	2.565
Spermine	E. coli BL21	pTTQ18-A1S_2057 (AmvA)	2	0.3125	2.834
Spermine	E. coli BL21	pTTQ18-A1S_2057 (AmvA)	2	0.3125	2.729
Spermine	E. coli BL21	pTTQ18-A1S_2057 (AmvA)	3	0.3125	2.651
Spermine	E. coli BL21	pTTQ18-A1S_2057 (AmvA)	3	0.3125	2.432
Spermine	E. coli BL21	pTTQ18-A1S_2057 (AmvA)	1	0.625	2.988
Spermine	E. coli BL21	pTTQ18-A1S_2057 (AmvA)	1	0.625	2.828
Spermine	E. coli BL21	pTTQ18-A1S_2057 (AmvA)	2	0.625	2.657
Spermine	E. coli BL21	pTTQ18-A1S_2057 (AmvA)	2	0.625	2.583
Spermine	E. coli BL21	pTTQ18-A1S_2057 (AmvA)	3	0.625	2.647
Spermine	E. coli BL21	pTTQ18-A1S_2057 (AmvA)	3	0.625	2.58
Spermine	E. coli BL21	pTTQ18-A1S_2057 (AmvA)	1	1.25	2.007
Spermine	E. coli BL21	pTTQ18-A1S_2057 (AmvA)	1	1.25	1.862
Spermine	E. coli BL21	pTTQ18-A1S_2057 (AmvA)	2	1.25	1.615
Spermine	E. coli BL21	pTTQ18-A1S_2057 (AmvA)	2	1.25	1.813
Spermine	E. coli BL21	pTTQ18-A1S_2057 (AmvA)	3	1.25	2.007
Spermine	E. coli BL21	pTTQ18-A1S_2057 (AmvA)	3	1.25	1.971
Spermine	E. coli BL21	pTTQ18-A1S_2057 (AmvA)	1	2.5	0.095
Spermine	E. coli BL21	pTTQ18-A1S_2057 (AmvA)	1	2.5	0.1
Spermine	E. coli BL21	pTTQ18-A1S_2057 (AmvA)	2	2.5	0.11
Spermine	E. coli BL21	pTTQ18-A1S_2057 (AmvA)	2	2.5	0.121
Spermine	E. coli BL21	pTTQ18-A1S_2057 (AmvA)	3	2.5	0.278
Spermine	E. coli BL21	pTTQ18-A1S_2057 (AmvA)	3	2.5	0.16
Spermine and spermidine MIC measurements in BAL062
Additive	Strain	Replicate	Concentration (mg/ml)	OD600
Spermidine	BAL062	1	80	0.046
Spermidine	BAL062	1	80	0.045
Spermidine	BAL062 dAmvA	1	80	0.047
Spermidine	BAL062 dAmvA	1	80	0.044
Spermidine	BAL062	2	80	0.046
Spermidine	BAL062	2	80	0.047
Spermidine	BAL062 dAmvA	2	80	0.046
Spermidine	BAL062 dAmvA	2	80	0.045
Spermine	BAL062	1	80	0.044
Spermine	BAL062	1	80	0.043
Spermine	BAL062 dAmvA	1	80	0.044
Spermine	BAL062 dAmvA	1	80	0.044
Spermine	BAL062	2	80	0.043
Spermine	BAL062	2	80	0.042
Spermine	BAL062 dAmvA	2	80	0.043
Spermine	BAL062 dAmvA	2	80	0.043
Spermidine	BAL062	1	40	0.175
Spermidine	BAL062	1	40	0.181
Spermidine	BAL062 dAmvA	1	40	0.044
Spermidine	BAL062 dAmvA	1	40	0.044
Spermidine	BAL062	2	40	0.207
Spermidine	BAL062	2	40	0.155
Spermidine	BAL062 dAmvA	2	40	0.044
Spermidine	BAL062 dAmvA	2	40	0.045
Spermine	BAL062	1	40	0.043
Spermine	BAL062	1	40	0.044
Spermine	BAL062 dAmvA	1	40	0.043
Spermine	BAL062 dAmvA	1	40	0.043
Spermine	BAL062	2	40	0.043
Spermine	BAL062	2	40	0.043
Spermine	BAL062 dAmvA	2	40	0.043
Spermine	BAL062 dAmvA	2	40	0.044
Spermidine	BAL062	1	20	0.869
Spermidine	BAL062	1	20	0.878
Spermidine	BAL062 dAmvA	1	20	0.043
Spermidine	BAL062 dAmvA	1	20	0.044
Spermidine	BAL062	2	20	0.885
Spermidine	BAL062	2	20	0.923
Spermidine	BAL062 dAmvA	2	20	0.239
Spermidine	BAL062 dAmvA	2	20	0.045
Spermine	BAL062	1	20	0.044
Spermine	BAL062	1	20	0.043
Spermine	BAL062 dAmvA	1	20	0.043
Spermine	BAL062 dAmvA	1	20	0.044
Spermine	BAL062	2	20	0.067
Spermine	BAL062	2	20	0.047
Spermine	BAL062 dAmvA	2	20	0.043
Spermine	BAL062 dAmvA	2	20	0.043
Spermidine	BAL062	1	10	0.92
Spermidine	BAL062	1	10	0.909
Spermidine	BAL062 dAmvA	1	10	0.044
Spermidine	BAL062 dAmvA	1	10	0.044
Spermidine	BAL062	2	10	0.955
Spermidine	BAL062	2	10	0.986
Spermidine	BAL062 dAmvA	2	10	0.044
Spermidine	BAL062 dAmvA	2	10	0.045
Spermine	BAL062	1	10	0.144
Spermine	BAL062	1	10	0.096
Spermine	BAL062 dAmvA	1	10	0.043
Spermine	BAL062 dAmvA	1	10	0.043
Spermine	BAL062	2	10	0.086
Spermine	BAL062	2	10	0.077
Spermine	BAL062 dAmvA	2	10	0.043
Spermine	BAL062 dAmvA	2	10	0.043
Spermidine	BAL062	1	5	0.947
Spermidine	BAL062	1	5	0.94
Spermidine	BAL062 dAmvA	1	5	0.07
Spermidine	BAL062 dAmvA	1	5	0.087
Spermidine	BAL062	2	5	0.982
Spermidine	BAL062	2	5	0.97
Spermidine	BAL062 dAmvA	2	5	0.073
Spermidine	BAL062 dAmvA	2	5	0.09
Spermine	BAL062	1	5	0.708
Spermine	BAL062	1	5	0.706
Spermine	BAL062 dAmvA	1	5	0.044
Spermine	BAL062 dAmvA	1	5	0.043
Spermine	BAL062	2	5	0.74
Spermine	BAL062	2	5	0.76
Spermine	BAL062 dAmvA	2	5	0.043
Spermine	BAL062 dAmvA	2	5	0.045
Spermidine	BAL062	1	2.5	0.928
Spermidine	BAL062	1	2.5	0.972
Spermidine	BAL062 dAmvA	1	2.5	0.252
Spermidine	BAL062 dAmvA	1	2.5	0.282
Spermidine	BAL062	2	2.5	0.976
Spermidine	BAL062	2	2.5	1.021
Spermidine	BAL062 dAmvA	2	2.5	0.298
Spermidine	BAL062 dAmvA	2	2.5	0.313
Spermine	BAL062	1	2.5	0.835
Spermine	BAL062	1	2.5	0.834
Spermine	BAL062 dAmvA	1	2.5	0.048
Spermine	BAL062 dAmvA	1	2.5	0.043
Spermine	BAL062	2	2.5	0.913
Spermine	BAL062	2	2.5	0.935
Spermine	BAL062 dAmvA	2	2.5	0.043
Spermine	BAL062 dAmvA	2	2.5	0.045
Spermidine	BAL062	1	1.25	0.934
Spermidine	BAL062	1	1.25	0.948
Spermidine	BAL062 dAmvA	1	1.25	0.51
Spermidine	BAL062 dAmvA	1	1.25	0.587
Spermidine	BAL062	2	1.25	0.974
Spermidine	BAL062	2	1.25	1.015
Spermidine	BAL062 dAmvA	2	1.25	0.569
Spermidine	BAL062 dAmvA	2	1.25	0.562
Spermine	BAL062	1	1.25	0.911
Spermine	BAL062	1	1.25	0.897
Spermine	BAL062 dAmvA	1	1.25	0.245
Spermine	BAL062 dAmvA	1	1.25	0.245
Spermine	BAL062	2	1.25	0.942
Spermine	BAL062	2	1.25	0.993
Spermine	BAL062 dAmvA	2	1.25	0.231
Spermine	BAL062 dAmvA	2	1.25	0.306
Spermidine	BAL062	1	0.625	0.962
Spermidine	BAL062	1	0.625	0.97
Spermidine	BAL062 dAmvA	1	0.625	0.752
Spermidine	BAL062 dAmvA	1	0.625	0.772
Spermidine	BAL062	2	0.625	1.009
Spermidine	BAL062	2	0.625	1.018
Spermidine	BAL062 dAmvA	2	0.625	0.832
Spermidine	BAL062 dAmvA	2	0.625	0.799
Spermine	BAL062	1	0.625	0.944
Spermine	BAL062	1	0.625	0.923
Spermine	BAL062 dAmvA	1	0.625	0.54
Spermine	BAL062 dAmvA	1	0.625	0.577
Spermine	BAL062	2	0.625	0.969
Spermine	BAL062	2	0.625	1.005
Spermine	BAL062 dAmvA	2	0.625	0.556
Spermine	BAL062 dAmvA	2	0.625	0.578
Spermidine	BAL062	1	0.3125	0.964
Spermidine	BAL062	1	0.3125	0.972
Spermidine	BAL062 dAmvA	1	0.3125	0.94
Spermidine	BAL062 dAmvA	1	0.3125	0.953
Spermidine	BAL062	2	0.3125	1.006
Spermidine	BAL062	2	0.3125	1.012
Spermidine	BAL062 dAmvA	2	0.3125	0.991
Spermidine	BAL062 dAmvA	2	0.3125	1.001
Spermine	BAL062	1	0.3125	0.943
Spermine	BAL062	1	0.3125	0.949
Spermine	BAL062 dAmvA	1	0.3125	0.748
Spermine	BAL062 dAmvA	1	0.3125	0.749
Spermine	BAL062	2	0.3125	0.995
Spermine	BAL062	2	0.3125	1.013
Spermine	BAL062 dAmvA	2	0.3125	0.781
Spermine	BAL062 dAmvA	2	0.3125	0.809
Spermidine	BAL062	1	0.15625	0.942
Spermidine	BAL062	1	0.15625	0.955
Spermidine	BAL062 dAmvA	1	0.15625	0.965
Spermidine	BAL062 dAmvA	1	0.15625	0.971
Spermidine	BAL062	2	0.15625	0.983
Spermidine	BAL062	2	0.15625	0.987
Spermidine	BAL062 dAmvA	2	0.15625	0.968
Spermidine	BAL062 dAmvA	2	0.15625	1.019
Spermine	BAL062	1	0.15625	0.947
Spermine	BAL062	1	0.15625	0.958
Spermine	BAL062 dAmvA	1	0.15625	0.936
Spermine	BAL062 dAmvA	1	0.15625	0.894
Spermine	BAL062	2	0.15625	0.984
Spermine	BAL062	2	0.15625	1.008
Spermine	BAL062 dAmvA	2	0.15625	0.99
Spermine	BAL062 dAmvA	2	0.15625	0.975
Spermidine	BAL062	1	0	0.944476
Spermidine	BAL062	1	0	0.963809
Spermidine	BAL062 dAmvA	1	0	0.956381
Spermidine	BAL062 dAmvA	1	0	0.968381
Spermidine	BAL062	2	0	0.980952
Spermidine	BAL062	2	0	0.987714
Spermidine	BAL062 dAmvA	2	0	0.992571
Spermidine	BAL062 dAmvA	2	0	1.0161
Spermine	BAL062	1	0	0.956381
Spermine	BAL062	1	0	0.946762
Spermine	BAL062 dAmvA	1	0	0.964286
Spermine	BAL062 dAmvA	1	0	0.959333
Spermine	BAL062	2	0	0.996857
Spermine	BAL062	2	0	0.981524
Spermine	BAL062 dAmvA	2	0	1.00343
Spermine	BAL062 dAmvA	2	0	1.01876
Spermine and spermidine MIC measurements in AB5075
Additive	Strain	Biological replicate	Concentration (mg/ml)	OD600
Spermidine	AB5075 adeB::T26	1	80	0.115
Spermidine	AB5075 adeB::T26	1	80	0.128
Spermidine	AB5075 adeB::T26	2	80	0.101
Spermidine	AB5075 adeB::T26	2	80	0.104
Spermine	AB5075 adeB::T26	1	80	0.086
Spermine	AB5075 adeB::T26	1	80	0.09
Spermine	AB5075 adeB::T26	2	80	0.1
Spermine	AB5075 adeB::T26	2	80	0.106
Spermidine	AB5075 amvA::T26	1	80	0.17
Spermidine	AB5075 amvA::T26	1	80	0.19
Spermidine	AB5075 amvA::T26	2	80	0.24
Spermidine	AB5075 amvA::T26	2	80	0.21
Spermine	AB5075 amvA::T26	1	80	0.16
Spermine	AB5075 amvA::T26	1	80	0.2
Spermine	AB5075 amvA::T26	2	80	0.25
Spermidine	AB5075 amvR::T26	1	80	0.15
Spermidine	AB5075 amvR::T26	1	80	0.16
Spermidine	AB5075 amvR::T26	2	80	0.18
Spermidine	AB5075 amvR::T26	2	80	0.17
Spermine	AB5075 amvR::T26	2	80	0.25
Spermine	AB5075 amvR::T26	1	80	0.14
Spermine	AB5075 amvR::T26	1	80	0.15
Spermine	AB5075 amvR::T26	2	80	0.15
Spermine	AB5075 amvR::T26	2	80	0.16
Spermidine	AB5075 WT	1	80	0.15
Spermidine	AB5075 WT	1	80	0.16
Spermidine	AB5075 WT	2	80	0.18
Spermidine	AB5075 WT	2	80	0.23
Spermine	AB5075 WT	1	80	0.14
Spermine	AB5075 WT	1	80	0.14
Spermine	AB5075 WT	2	80	0.14
Spermine	AB5075 WT	2	80	0.15
Spermidine	AB5075 adeB::T26	1	40	0.139
Spermidine	AB5075 adeB::T26	1	40	0.164
Spermidine	AB5075 adeB::T26	2	40	0.139
Spermidine	AB5075 adeB::T26	2	40	0.146
Spermine	AB5075 adeB::T26	1	40	0.094
Spermine	AB5075 adeB::T26	1	40	0.091
Spermine	AB5075 adeB::T26	2	40	0.098
Spermine	AB5075 adeB::T26	2	40	0.103
Spermidine	AB5075 amvA::T26	1	40	0.19
Spermidine	AB5075 amvA::T26	1	40	0.21
Spermidine	AB5075 amvA::T26	2	40	0.31
Spermidine	AB5075 amvA::T26	2	40	0.23
Spermine	AB5075 amvA::T26	1	40	0.18
Spermine	AB5075 amvA::T26	1	40	0.21
Spermine	AB5075 amvA::T26	2	40	0.27
Spermidine	AB5075 amvR::T26	1	40	1.43
Spermidine	AB5075 amvR::T26	1	40	1.22
Spermidine	AB5075 amvR::T26	2	40	0.87
Spermidine	AB5075 amvR::T26	2	40	1.89
Spermine	AB5075 amvR::T26	2	40	0.2
Spermine	AB5075 amvR::T26	1	40	0.17
Spermine	AB5075 amvR::T26	1	40	0.17
Spermine	AB5075 amvR::T26	2	40	0.17
Spermine	AB5075 amvR::T26	2	40	0.2
Spermidine	AB5075 WT	1	40	1.69
Spermidine	AB5075 WT	1	40	1.06
Spermidine	AB5075 WT	2	40	1.47
Spermidine	AB5075 WT	2	40	1.26
Spermine	AB5075 WT	1	40	0.17
Spermine	AB5075 WT	1	40	0.15
Spermine	AB5075 WT	2	40	0.15
Spermine	AB5075 WT	2	40	0.16
Spermidine	AB5075 adeB::T26	1	20	0.41
Spermidine	AB5075 adeB::T26	1	20	0.407
Spermidine	AB5075 adeB::T26	2	20	0.578
Spermidine	AB5075 adeB::T26	2	20	0.553
Spermine	AB5075 adeB::T26	1	20	0.091
Spermine	AB5075 adeB::T26	1	20	0.088
Spermine	AB5075 adeB::T26	2	20	0.093
Spermine	AB5075 adeB::T26	2	20	0.103
Spermidine	AB5075 amvA::T26	1	20	0.15
Spermidine	AB5075 amvA::T26	1	20	0.17
Spermidine	AB5075 amvA::T26	2	20	0.23
Spermidine	AB5075 amvA::T26	2	20	0.18
Spermine	AB5075 amvA::T26	1	20	0.15
Spermine	AB5075 amvA::T26	1	20	0.17
Spermine	AB5075 amvA::T26	2	20	0.21
Spermidine	AB5075 amvR::T26	1	20	5.08
Spermidine	AB5075 amvR::T26	1	20	4.98
Spermidine	AB5075 amvR::T26	2	20	5.01
Spermidine	AB5075 amvR::T26	2	20	5.02
Spermine	AB5075 amvR::T26	2	20	0.17
Spermine	AB5075 amvR::T26	1	20	1.98
Spermine	AB5075 amvR::T26	1	20	2.97
Spermine	AB5075 amvR::T26	2	20	1.84
Spermine	AB5075 amvR::T26	2	20	4.85
Spermidine	AB5075 WT	1	20	4.31
Spermidine	AB5075 WT	1	20	4.86
Spermidine	AB5075 WT	2	20	5.07
Spermidine	AB5075 WT	2	20	5.11
Spermine	AB5075 WT	1	20	3.08
Spermine	AB5075 WT	1	20	0.14
Spermine	AB5075 WT	2	20	0.14
Spermine	AB5075 WT	2	20	0.14
Spermidine	AB5075 adeB::T26	1	10	2.366
Spermidine	AB5075 adeB::T26	1	10	2.166
Spermidine	AB5075 adeB::T26	2	10	2.69
Spermidine	AB5075 adeB::T26	2	10	2.272
Spermine	AB5075 adeB::T26	1	10	0.094
Spermine	AB5075 adeB::T26	1	10	0.087
Spermine	AB5075 adeB::T26	2	10	0.097
Spermine	AB5075 adeB::T26	2	10	0.098
Spermidine	AB5075 amvA::T26	1	10	0.18
Spermidine	AB5075 amvA::T26	1	10	0.2
Spermidine	AB5075 amvA::T26	2	10	0.27
Spermidine	AB5075 amvA::T26	2	10	0.19
Spermine	AB5075 amvA::T26	1	10	0.18
Spermine	AB5075 amvA::T26	1	10	0.23
Spermine	AB5075 amvA::T26	2	10	0.24
Spermidine	AB5075 amvR::T26	1	10	4.94
Spermidine	AB5075 amvR::T26	1	10	4.95
Spermidine	AB5075 amvR::T26	2	10	5.09
Spermidine	AB5075 amvR::T26	2	10	4.98
Spermine	AB5075 amvR::T26	2	10	0.19
Spermine	AB5075 amvR::T26	1	10	4.96
Spermine	AB5075 amvR::T26	1	10	5.03
Spermine	AB5075 amvR::T26	2	10	5.04
Spermine	AB5075 amvR::T26	2	10	5.12
Spermidine	AB5075 WT	1	10	5.05
Spermidine	AB5075 WT	1	10	5.11
Spermidine	AB5075 WT	2	10	4.9
Spermidine	AB5075 WT	2	10	5.1
Spermine	AB5075 WT	1	10	1.81
Spermine	AB5075 WT	1	10	2.32
Spermine	AB5075 WT	2	10	1.86
Spermine	AB5075 WT	2	10	1.88
Spermidine	AB5075 adeB::T26	1	5	3.193
Spermidine	AB5075 adeB::T26	1	5	3.395
Spermidine	AB5075 adeB::T26	2	5	3.304
Spermidine	AB5075 adeB::T26	2	5	3.207
Spermine	AB5075 adeB::T26	1	5	0.091
Spermine	AB5075 adeB::T26	1	5	0.093
Spermine	AB5075 adeB::T26	2	5	0.168
Spermine	AB5075 adeB::T26	2	5	0.106
Spermidine	AB5075 amvA::T26	1	5	0.14
Spermidine	AB5075 amvA::T26	1	5	0.16
Spermidine	AB5075 amvA::T26	2	5	0.21
Spermidine	AB5075 amvA::T26	2	5	0.16
Spermine	AB5075 amvA::T26	1	5	0.18
Spermine	AB5075 amvA::T26	1	5	0.18
Spermine	AB5075 amvA::T26	2	5	0.52
Spermidine	AB5075 amvR::T26	1	5	4.89
Spermidine	AB5075 amvR::T26	1	5	4.7
Spermidine	AB5075 amvR::T26	2	5	4.9
Spermidine	AB5075 amvR::T26	2	5	4.82
Spermine	AB5075 amvR::T26	2	5	0.66
Spermine	AB5075 amvR::T26	1	5	5.15
Spermine	AB5075 amvR::T26	1	5	4.97
Spermine	AB5075 amvR::T26	2	5	4.96
Spermine	AB5075 amvR::T26	2	5	4.9
Spermidine	AB5075 WT	1	5	5.17
Spermidine	AB5075 WT	1	5	4.9
Spermidine	AB5075 WT	2	5	4.77
Spermidine	AB5075 WT	2	5	4.88
Spermine	AB5075 WT	1	5	2.64
Spermine	AB5075 WT	1	5	4.91
Spermine	AB5075 WT	2	5	4.65
Spermine	AB5075 WT	2	5	2.42
Spermidine	AB5075 adeB::T26	1	2.5	3.663
Spermidine	AB5075 adeB::T26	1	2.5	3.709
Spermidine	AB5075 adeB::T26	2	2.5	3.669
Spermidine	AB5075 adeB::T26	2	2.5	3.528
Spermine	AB5075 adeB::T26	1	2.5	0.097
Spermine	AB5075 adeB::T26	1	2.5	0.11
Spermine	AB5075 adeB::T26	2	2.5	0.115
Spermine	AB5075 adeB::T26	2	2.5	0.115
Spermidine	AB5075 amvA::T26	1	2.5	0.17
Spermidine	AB5075 amvA::T26	1	2.5	0.19
Spermidine	AB5075 amvA::T26	2	2.5	0.24
Spermidine	AB5075 amvA::T26	2	2.5	0.19
Spermine	AB5075 amvA::T26	1	2.5	0.2
Spermine	AB5075 amvA::T26	1	2.5	0.21
Spermine	AB5075 amvA::T26	2	2.5	0.27
Spermidine	AB5075 amvR::T26	1	2.5	4.98
Spermidine	AB5075 amvR::T26	1	2.5	4.78
Spermidine	AB5075 amvR::T26	2	2.5	4.76
Spermidine	AB5075 amvR::T26	2	2.5	4.75
Spermine	AB5075 amvR::T26	2	2.5	0.18
Spermine	AB5075 amvR::T26	1	2.5	4.99
Spermine	AB5075 amvR::T26	1	2.5	4.86
Spermine	AB5075 amvR::T26	2	2.5	5.03
Spermine	AB5075 amvR::T26	2	2.5	5.01
Spermidine	AB5075 WT	1	2.5	4.63
Spermidine	AB5075 WT	1	2.5	5.11
Spermidine	AB5075 WT	2	2.5	4.93
Spermidine	AB5075 WT	2	2.5	4.98
Spermine	AB5075 WT	1	2.5	3.63
Spermine	AB5075 WT	1	2.5	5.12
Spermine	AB5075 WT	2	2.5	4.85
Spermine	AB5075 WT	2	2.5	4.6
Spermidine	AB5075 adeB::T26	1	1.25	3.875
Spermidine	AB5075 adeB::T26	1	1.25	3.851
Spermidine	AB5075 adeB::T26	2	1.25	3.734
Spermidine	AB5075 adeB::T26	2	1.25	3.714
Spermine	AB5075 adeB::T26	1	1.25	0.244
Spermine	AB5075 adeB::T26	1	1.25	0.212
Spermine	AB5075 adeB::T26	2	1.25	0.241
Spermine	AB5075 adeB::T26	2	1.25	0.24
Spermidine	AB5075 amvA::T26	1	1.25	0.16
Spermidine	AB5075 amvA::T26	1	1.25	0.21
Spermidine	AB5075 amvA::T26	2	1.25	0.2
Spermidine	AB5075 amvA::T26	2	1.25	0.16
Spermine	AB5075 amvA::T26	1	1.25	0.17
Spermine	AB5075 amvA::T26	1	1.25	0.19
Spermine	AB5075 amvA::T26	2	1.25	0.2
Spermidine	AB5075 amvR::T26	1	1.25	4.98
Spermidine	AB5075 amvR::T26	1	1.25	4.98
Spermidine	AB5075 amvR::T26	2	1.25	4.8
Spermidine	AB5075 amvR::T26	2	1.25	4.75
Spermine	AB5075 amvR::T26	2	1.25	0.16
Spermine	AB5075 amvR::T26	1	1.25	4.97
Spermine	AB5075 amvR::T26	1	1.25	4.84
Spermine	AB5075 amvR::T26	2	1.25	4.91
Spermine	AB5075 amvR::T26	2	1.25	5.05
Spermidine	AB5075 WT	1	1.25	4.06
Spermidine	AB5075 WT	1	1.25	5.06
Spermidine	AB5075 WT	2	1.25	4.91
Spermidine	AB5075 WT	2	1.25	4.79
Spermine	AB5075 WT	1	1.25	0.15
Spermine	AB5075 WT	1	1.25	0.14
Spermine	AB5075 WT	2	1.25	4.87
Spermine	AB5075 WT	2	1.25	4.77
Spermidine	AB5075 adeB::T26	1	0.625	4.177
Spermidine	AB5075 adeB::T26	1	0.625	4.138
Spermidine	AB5075 adeB::T26	2	0.625	3.918
Spermidine	AB5075 adeB::T26	2	0.625	3.957
Spermine	AB5075 adeB::T26	1	0.625	2.049
Spermine	AB5075 adeB::T26	1	0.625	1.492
Spermine	AB5075 adeB::T26	2	0.625	1.361
Spermine	AB5075 adeB::T26	2	0.625	0.81
Spermidine	AB5075 amvA::T26	1	0.625	1
Spermidine	AB5075 amvA::T26	1	0.625	2.29
Spermidine	AB5075 amvA::T26	2	0.625	1.39
Spermidine	AB5075 amvA::T26	2	0.625	2.47
Spermine	AB5075 amvA::T26	1	0.625	1
Spermine	AB5075 amvA::T26	1	0.625	0.76
Spermine	AB5075 amvA::T26	2	0.625	0.66
Spermidine	AB5075 amvR::T26	1	0.625	3.49
Spermidine	AB5075 amvR::T26	1	0.625	4.24
Spermidine	AB5075 amvR::T26	2	0.625	5.07
Spermidine	AB5075 amvR::T26	2	0.625	5.04
Spermine	AB5075 amvR::T26	2	0.625	2.7
Spermine	AB5075 amvR::T26	1	0.625	3.39
Spermine	AB5075 amvR::T26	1	0.625	4.96
Spermine	AB5075 amvR::T26	2	0.625	4.36
Spermine	AB5075 amvR::T26	2	0.625	4.88
Spermidine	AB5075 WT	1	0.625	4.84
Spermidine	AB5075 WT	1	0.625	4.97
Spermidine	AB5075 WT	2	0.625	5.01
Spermidine	AB5075 WT	2	0.625	4.89
Spermine	AB5075 WT	1	0.625	1.23
Spermine	AB5075 WT	1	0.625	4.42
Spermine	AB5075 WT	2	0.625	4.84
Spermine	AB5075 WT	2	0.625	4.71
None	AB5075 amvA::T26	1	0	4.94
None	AB5075 amvA::T26	1	0	4.31
None	AB5075 amvA::T26	2	0	4.52
None	AB5075 amvA::T26	2	0	4.29
None	AB5075 amvA::T26	3	0	4.71
None	AB5075 amvA::T26	3	0	4.84
None	AB5075 amvA::T26	4	0	5.08
None	AB5075 amvA::T26	4	0	5.09
None	AB5075 amvR::T26	1	0	4.69
None	AB5075 amvR::T26	1	0	4.82
None	AB5075 amvR::T26	2	0	4.45
None	AB5075 amvR::T26	2	0	4.5
None	AB5075 amvR::T26	3	0	2.89
None	AB5075 amvR::T26	3	0	4.53
None	AB5075 amvR::T26	4	0	4.12
None	AB5075 amvR::T26	4	0	4.82
None	AB5075 adeB::T26	1	0	4.12
None	AB5075 adeB::T26	1	0	4.077
None	AB5075 adeB::T26	2	0	4.307
None	AB5075 adeB::T26	2	0	4.356
None	AB5075 adeB::T26	3	0	3.997
None	AB5075 adeB::T26	3	0	3.944
None	AB5075 adeB::T26	4	0	4.069
None	AB5075 adeB::T26	4	0	4.092
None	AB5075 WT	1	0	3.98
None	AB5075 WT	1	0	3.96
None	AB5075 WT	2	0	4.82
None	AB5075 WT	2	0	4.75
None	AB5075 WT	3	0	4.48
None	AB5075 WT	3	0	4.51
None	AB5075 WT	4	0	4.5
None	AB5075 WT	4	0	4.87

## Sheet: Figure 3C Radioactive transport
Figure 3C Radioactive transport assays
Strain	Replicate	DPM	in pmol	[3H]-SPD DPM per pmol
AB5075 WT	1	1077	0.014221	75733.1
AB5075 WT	2	1121	0.014802
AB5075 WT	3	1104	0.0145775
AB5075 amvA::T26	1	3134	0.0413822
AB5075 amvA::T26	2	2679	0.0353742
AB5075 amvA::T26	3	1764	0.0232923

## Sheet: Figure 4A qRT-PCR
Raw CT values
Strain	Additive	Target transcript	Biological rep	Technical rep 1	Technical rep 2	Average CT
ΑΒ5075WT	None	gadph	1	19.16	18.83	18.995
ΑΒ5075WT	None	gadph	2	17.89	18.25	18.07
ΑΒ5075WT	None	gadph	3	17.91	18.46	18.185
ΑΒ5075WT	None	amvA	1	23.85	22.8	23.325
ΑΒ5075WT	None	amvA	2	24.14	23.48	23.81
ΑΒ5075WT	None	amvA	3	24.17	24.58	24.375
ΑΒ5075WT	spermidine	gadph	1	16.82	16.44	16.63
ΑΒ5075WT	spermidine	gadph	2	16.75	15.74	16.245
ΑΒ5075WT	spermidine	gadph	3	16.16	17.28	16.72
ΑΒ5075WT	spermidine	amvA	1	19.31	19.12	19.215
ΑΒ5075WT	spermidine	amvA	2	19.55	19.22	19.385
ΑΒ5075WT	spermidine	amvA	3	19.05	19.76	19.405
ΑΒ5075WT	spermine	gadph	1	17.74	17.1	17.42
ΑΒ5075WT	spermine	gadph	2	16.91	16.66	16.785
ΑΒ5075WT	spermine	gadph	3	16.51	17.16	16.835
ΑΒ5075WT	spermine	amvA	1	21.33	21.29	21.31
ΑΒ5075WT	spermine	amvA	2	21.51	21.12	21.315
ΑΒ5075WT	spermine	amvA	3	20.69	21.05	20.87
AB5075 amvR::T26	None	gadph	1	17.52	18.11	17.815
AB5075 amvR::T26	None	gadph	2	17.94	17.82	17.88
AB5075 amvR::T26	None	gadph	3	18.47	17.91	18.19
AB5075 amvR::T26	None	amvA	1	19.95	20.15	20.05
AB5075 amvR::T26	None	amvA	2	19.76	19.72	19.74
AB5075 amvR::T26	None	amvA	3	19.95	19.88	19.915
AB5075 amvR::T26	spermidine	gadph	1	17	16.64	16.82
AB5075 amvR::T26	spermidine	gadph	2	17.87	16.64	17.255
AB5075 amvR::T26	spermidine	gadph	3	17.22	17.93	17.575
AB5075 amvR::T26	spermidine	amvA	1	18.89	18.95	18.92
AB5075 amvR::T26	spermidine	amvA	2	19.44	18.76	19.1
AB5075 amvR::T26	spermidine	amvA	3	18.9	19.12	19.01
AB5075 amvR::T26	spermine	gadph	1	17.13	16.96	17.045
AB5075 amvR::T26	spermine	gadph	2	17.97	18.27	18.12
AB5075 amvR::T26	spermine	gadph	3	16.27	17.07	16.67
AB5075 amvR::T26	spermine	amvA	1	19.09	18.86	18.975
AB5075 amvR::T26	spermine	amvA	2	19.57	19.52	19.545
AB5075 amvR::T26	spermine	amvA	3	19	18.13	18.565
Comparison	amvA	amvA	gadph	gadph	ΔCTexp	ΔCTcon	∆CTcon (av)	ΔΔCT (Average)	2^-ΔΔCT	log2FC
	Exp CT	Ref CT	Exp CT	Ref CT	(C-E)	(D-F)
amvR/WT	20.05	23.33	17.82	19	2.23	4.33	5.42	-3.19	9.12611	3.19
	19.74	23.81	17.88	18.07	1.86	5.74	5.42	-3.56	11.7942	3.56
	19.92	24.38	18.19	18.19	1.73	6.19	5.42	-3.69	12.9063	3.69
WT-spd/WT	19.22	23.33	16.63	18.995	2.59	4.335	5.42	-2.83	7.11074	2.83
	19.39	23.81	16.25	18.07	3.14	5.74	5.42	-2.28	4.85678	2.28
	19.41	24.38	16.72	18.185	2.69	6.195	5.42	-2.73	6.63456	2.73
WT-spm/WT	21.31	23.33	17.42	19	3.89	4.33	5.42	-1.53	2.88786	1.53
	21.32	23.81	16.79	18.07	4.53	5.74	5.42	-0.89	1.85318	0.89
	20.87	24.38	16.84	18.19	4.03	6.19	5.42	-1.39	2.62079	1.39
amvR-spd/WT	18.92	23.33	16.82	19	2.1	4.33	5.42	-3.32	9.98664	3.32
	19.1	23.81	17.255	18.07	1.845	5.74	5.42	-3.575	11.9174	3.575
	19.01	24.38	17.575	18.19	1.435	6.19	5.42	-3.985	15.8345	3.985
amvR-spm/WT	18.975	23.33	17.045	19	1.93	4.33	5.42	-3.49	11.2356	3.49
	19.545	23.81	18.12	18.07	1.425	5.74	5.42	-3.995	15.9446	3.995
	18.565	24.38	16.67	18.19	1.895	6.19	5.42	-3.525	11.5115	3.525
WT/WT					4.33		5.42	-1.09	2.12874	1.09
					5.74		5.42	0.32	0.80107	-0.32
					6.19		5.42	0.77	0.586417	-0.77

## Sheet: Figure 4B nanoDSF
Putrescine replicate 1
Fitted plots
Fitted parameters
Spermidine replicate 1
Fitted plots
Fitted parameters
Spermine replicate 1
Fitted plots
Fitted parameters
